# Supplementary material for: Transcriptional signatures of regulatory and toxic responses to benzo-[a]-pyrene exposure
Source: BMC Genomics. 2011 Oct 13;12:502. doi: 10.1186/1471-2164-12-502 (PMC3215681; doi:10.1186/1471-2164-12-502)
Supplement: Additional file 2 — cluster assignment and regulatory predictions for differentially expressed genes. An XLS file containing the results of our RF classifier. [file 1471-2164-12-502-S2.XLS]

## Sheet: supp_table_1.txt
Ensembl	MGI symbol	cluster	cluster votes	Ahr primary votes	training set
ENSMUSG00000020644	Id2	3	1	0.938	FALSE
ENSMUSG00000005125	Ndrg1	3	1	0.966	FALSE
ENSMUSG00000025757	Hspa4l	3	1	0.977	FALSE
ENSMUSG00000039114	Nrn1	3	1	0.97	FALSE
ENSMUSG00000040703	Cyp2s1	3	1	0.974	FALSE
ENSMUSG00000038065	2410066E13Rik	3	1	0.979	FALSE
ENSMUSG00000029136	Rbks	3	1	0.96	FALSE
ENSMUSG00000021281	Tnfaip2	3	1	0.973	FALSE
ENSMUSG00000022742	Cpox	3	1	0.972	TRUE
ENSMUSG00000035199	Arl6ip5	3	1	0.976	FALSE
ENSMUSG00000032372	Plscr2	3	1	0.978	FALSE
ENSMUSG00000024066	Xdh	3	1	0.936	FALSE
ENSMUSG00000017314	Mpp2	3	1	0.983	TRUE
ENSMUSG00000039976	Tbc1d16	3	1	0.954	FALSE
ENSMUSG00000039050	Osbpl2	3	1	0.97	FALSE
ENSMUSG00000034640	Tiparp	3	0.996633	0.985	TRUE
ENSMUSG00000074794	Arrdc3	3	0.996337	0.946	TRUE
ENSMUSG00000037411	Serpine1	3	0.996283	0.934	FALSE
ENSMUSG00000001700	Gramd3	3	0.996255	0.939	FALSE
ENSMUSG00000002250	Ppard	3	0.996198	0.964	TRUE
ENSMUSG00000045954	Sdpr	3	0.996154	0.975	FALSE
ENSMUSG00000020593	Lpin1	3	0.996109	0.953	FALSE
ENSMUSG00000028521	Slc35d1	3	0.992754	0.851	FALSE
ENSMUSG00000023067	Cdkn1a	3	0.992727	0.925	FALSE
ENSMUSG00000026773	Pfkfb3	3	0.992701	0.978	TRUE
ENSMUSG00000022178	Jub	3	0.992647	0.972	FALSE
ENSMUSG00000032849	Abcc4	3	0.992565	0.91	FALSE
ENSMUSG00000055301	Adh7	3	0.990164	0.904	FALSE
ENSMUSG00000030107	Usp18	3	0.98951	0.899	FALSE
ENSMUSG00000019970	Sgk1	3	0.989399	0.94	FALSE
ENSMUSG00000024413	Npc1	3	0.988848	0.877	FALSE
ENSMUSG00000031628	Casp3	3	0.988679	0.872	FALSE
ENSMUSG00000052684	Jun	3	0.988462	0.932	FALSE
ENSMUSG00000034538	Zfp418	3	0.988327	0.948	FALSE
ENSMUSG00000019102	Aldh3a1	3	0.988095	0.864	FALSE
ENSMUSG00000040296	Ddx58	3	0.986711	0.97	TRUE
ENSMUSG00000028542	Slc6a9	3	0.985507	0.911	FALSE
ENSMUSG00000024087	Cyp1b1	3	0.984674	0.972	FALSE
ENSMUSG00000060798	Intu	3	0.984615	0.954	TRUE
ENSMUSG00000001687	Ubl3	3	0.984436	0.867	FALSE
ENSMUSG00000029385	Ccng2	3	0.984375	0.9	FALSE
ENSMUSG00000003849	Nqo1	3	0.98419	0.873	FALSE
ENSMUSG00000027955	Fam198b	3	0.981884	0.902	FALSE
ENSMUSG00000028737	Aldh4a1	3	0.981685	0.809	FALSE
ENSMUSG00000020108	Ddit4	3	0.981618	0.904	FALSE
ENSMUSG00000032315	Cyp1a1	3	0.981273	0.856	FALSE
ENSMUSG00000040430	Pitpnc1	3	0.981061	0.947	TRUE
ENSMUSG00000028211	Trp53inp1	3	0.978571	0.868	FALSE
ENSMUSG00000044749	Abca6	3	0.978022	0.855	FALSE
ENSMUSG00000005413	Hmox1	3	0.975352	0.831	FALSE
ENSMUSG00000028893	Sesn2	3	0.975352	0.915	TRUE
ENSMUSG00000024431	Nr3c1	3	0.974545	0.872	FALSE
ENSMUSG00000020423	Btg2	3	0.974359	0.893	FALSE
ENSMUSG00000062830		3	0.973282	0.872	FALSE
ENSMUSG00000020090	Npffr1	3	0.97048	0.914	FALSE
ENSMUSG00000050619	Zscan29	3	0.96139	0.826	FALSE
ENSMUSG00000021701	Plk2	3	0.959259	0.846	FALSE
ENSMUSG00000028385	Snx30	3	0.958333	0.959	TRUE
ENSMUSG00000034320	Slc26a2	3	0.956364	0.882	FALSE
ENSMUSG00000003031	Cdkn1b	3	0.955556	0.915	FALSE
ENSMUSG00000055782	Abcd2	3	0.954887	0.803	FALSE
ENSMUSG00000062991	Nrg1	3	0.954545	0.907	FALSE
ENSMUSG00000052713	Zfp608	3	0.952381	0.916	TRUE
ENSMUSG00000033863	Klf9	3	0.942446	0.937	FALSE
ENSMUSG00000062210	Tnfaip8	3	0.939271	0.878	FALSE
ENSMUSG00000024190	Dusp1	3	0.936759	0.917	TRUE
ENSMUSG00000074153	9330175E14Rik	3	0.936396	0.821	FALSE
ENSMUSG00000034457	Eda2r	3	0.928571	0.85	FALSE
ENSMUSG00000073375	Lrrc30	3	0.925267	0.888	FALSE
ENSMUSG00000040093	Bmf	3	0.915058	0.928	FALSE
ENSMUSG00000036492	Rnf39	3	0.910112	0.925	TRUE
ENSMUSG00000022885	St6gal1	3	0.903346	0.94	TRUE
ENSMUSG00000021127	Zfp36l1	3	0.889734	0.826	FALSE
ENSMUSG00000020889	Nr1d1	3	0.860377	0.907	TRUE
ENSMUSG00000038894	Irs2	3	0.856604	0.913	FALSE
ENSMUSG00000022895	Ets2	3	0.84083	0.862	TRUE
ENSMUSG00000015839	Nfe2l2	3	0.776471	0.857	FALSE
ENSMUSG00000018899	Irf1	3	0.76	0.906	TRUE
ENSMUSG00000037493	Cib2	3	0.711191	0.836	FALSE
ENSMUSG00000045092	S1pr1	3	0.703252	0.894	TRUE
ENSMUSG00000026637	Traf5	3	0.587814	0.889	TRUE
ENSMUSG00000044089		2	1	0.162	FALSE
ENSMUSG00000048409		2	1	0.125	FALSE
ENSMUSG00000054459	Vsnl1	2	1	0.114	FALSE
ENSMUSG00000061928	Dsg1b	2	1	0.091	FALSE
ENSMUSG00000075278	Gm10820	2	1	0.083	FALSE
ENSMUSG00000044407		2	1	0.127	FALSE
ENSMUSG00000022330	Osr2	2	1	0.151	FALSE
ENSMUSG00000049737	Olfr1361	2	1	0.152	FALSE
ENSMUSG00000073294	AU022751	2	1	0.152	FALSE
ENSMUSG00000040680	Kremen2	2	1	0.082	FALSE
ENSMUSG00000031155	Pim2	2	1	0.073	TRUE
ENSMUSG00000058400	Qrfpr	2	1	0.113	FALSE
ENSMUSG00000001988	Npas1	2	1	0.097	FALSE
ENSMUSG00000021078	Tomm20l	2	1	0.154	FALSE
ENSMUSG00000019782	Rwdd1	2	1	0.103	FALSE
ENSMUSG00000070802	Pnmal2	2	1	0.111	FALSE
ENSMUSG00000034634	Ly6d	2	1	0.126	FALSE
ENSMUSG00000021798	Ldb3	2	1	0.161	FALSE
ENSMUSG00000025739	Gng13	2	1	0.111	FALSE
ENSMUSG00000040705	A930016O22Rik	2	1	0.189	FALSE
ENSMUSG00000039004	Bmp6	2	1	0.083	FALSE
ENSMUSG00000050875	A730017C20Rik	2	1	0.07	FALSE
ENSMUSG00000035934	Pknox2	2	1	0.066	FALSE
ENSMUSG00000032125	Robo4	2	1	0.05	FALSE
ENSMUSG00000032128	Robo3	2	1	0.112	FALSE
ENSMUSG00000056729		2	1	0.094	FALSE
ENSMUSG00000056423	Uts2d	2	1	0.111	FALSE
ENSMUSG00000003380	Rabac1	2	1	0.154	TRUE
ENSMUSG00000048905	4930539E08Rik	2	1	0.104	FALSE
ENSMUSG00000045854	Lyrm2	2	1	0.152	FALSE
ENSMUSG00000024897	Apba1	2	1	0.148	FALSE
ENSMUSG00000038803	2310016E02Rik	2	1	0.091	FALSE
ENSMUSG00000033029	1700088E04Rik	2	1	0.111	FALSE
ENSMUSG00000038203	Hoxa13	2	1	0.13	TRUE
ENSMUSG00000024558	Mapk4	2	1	0.16	FALSE
ENSMUSG00000040721	Zfhx2	2	1	0.066	FALSE
ENSMUSG00000040466	Blvrb	2	1	0.085	TRUE
ENSMUSG00000073177	Gm773	2	1	0.124	FALSE
ENSMUSG00000051735	Rinl	2	1	0.116	FALSE
ENSMUSG00000043259	Fam13c	2	1	0.146	FALSE
ENSMUSG00000054200	Gpr120	2	1	0.133	FALSE
ENSMUSG00000037166	Ppp1r14a	2	1	0.113	TRUE
ENSMUSG00000047886	4930415F15Rik	2	1	0.062	FALSE
ENSMUSG00000055061	4931431C16Rik	2	1	0.144	FALSE
ENSMUSG00000024337	Psmb9	2	1	0.114	FALSE
ENSMUSG00000020180	Snrpd3	2	1	0.071	FALSE
ENSMUSG00000031807	Pgls	2	1	0.141	FALSE
ENSMUSG00000020120	Plek	2	1	0.143	TRUE
ENSMUSG00000054117	Zdhhc25	2	1	0.105	FALSE
ENSMUSG00000007038	Neu1	2	1	0.079	TRUE
ENSMUSG00000068167	Csnka2ip	2	1	0.125	FALSE
ENSMUSG00000022090	Pdlim2	2	1	0.11	FALSE
ENSMUSG00000068877	Selenbp2	2	1	0.122	FALSE
ENSMUSG00000039518	Cdsn	2	1	0.091	FALSE
ENSMUSG00000033174	Mgll	2	1	0.134	FALSE
ENSMUSG00000004612	Nkg7	2	1	0.138	FALSE
ENSMUSG00000028310	Ppp3r2	2	1	0.189	FALSE
ENSMUSG00000060512	0610040J01Rik	2	1	0.062	FALSE
ENSMUSG00000032297	Brunol6	2	1	0.142	FALSE
ENSMUSG00000052445		2	1	0.151	FALSE
ENSMUSG00000057729	Prtn3	2	1	0.18	FALSE
ENSMUSG00000055609	Hba-x	2	1	0.155	FALSE
ENSMUSG00000038695	Josd2	2	1	0.079	FALSE
ENSMUSG00000024459	H2-M5	2	1	0.168	FALSE
ENSMUSG00000057123	Gja5	2	1	0.135	FALSE
ENSMUSG00000025075	Habp2	2	1	0.101	TRUE
ENSMUSG00000042873	Lhfpl4	2	1	0.082	FALSE
ENSMUSG00000034881	Tbxa2r	2	1	0.097	FALSE
ENSMUSG00000070385	Ampd1	2	1	0.049	FALSE
ENSMUSG00000079490		2	1	0.141	FALSE
ENSMUSG00000032207	Lipc	2	1	0.181	TRUE
ENSMUSG00000070550	Mrgprb4	2	1	0.119	FALSE
ENSMUSG00000049122	Frmd3	2	1	0.081	FALSE
ENSMUSG00000023993	Treml1	2	1	0.123	FALSE
ENSMUSG00000074127	Cmtm2a	2	1	0.092	FALSE
ENSMUSG00000021760	Gpx8	2	1	0.126	FALSE
ENSMUSG00000079466	Prdm12	2	1	0.081	FALSE
ENSMUSG00000032330	Cox7a2	2	1	0.057	TRUE
ENSMUSG00000078670	Fam174b	2	1	0.09	FALSE
ENSMUSG00000039236	Isg20	2	1	0.063	TRUE
ENSMUSG00000024227	2610034M16Rik	2	1	0.064	FALSE
ENSMUSG00000053746	Ptrh1	2	1	0.053	FALSE
ENSMUSG00000047025	4921510H08Rik	2	1	0.109	FALSE
ENSMUSG00000026418	Tnni1	2	1	0.138	TRUE
ENSMUSG00000029287	Tgfbr3	2	1	0.109	TRUE
ENSMUSG00000031958	Ldhd	2	1	0.152	FALSE
ENSMUSG00000062691	1110001A16Rik	2	1	0.141	FALSE
ENSMUSG00000052262	Prpmp5	2	1	0.1	FALSE
ENSMUSG00000030194	Tas2r116	2	1	0.151	FALSE
ENSMUSG00000028031	Dkk2	2	1	0.127	TRUE
ENSMUSG00000026696	Vamp4	2	1	0.066	FALSE
ENSMUSG00000039146	H28	2	1	0.111	FALSE
ENSMUSG00000043913	Ccdc60	2	1	0.149	FALSE
ENSMUSG00000066061	Olfr1335	2	1	0.175	FALSE
ENSMUSG00000057002	Olfr799	2	1	0.081	FALSE
ENSMUSG00000015314	Slamf6	2	1	0.109	FALSE
ENSMUSG00000029462	Vps29	2	1	0.098	FALSE
ENSMUSG00000078575		2	1	0.109	FALSE
ENSMUSG00000018907	Alox12e	2	1	0.124	FALSE
ENSMUSG00000066197	Gpr139	2	1	0.15	FALSE
ENSMUSG00000030935	Acsm3	2	1	0.103	TRUE
ENSMUSG00000032511	Scn5a	2	1	0.109	TRUE
ENSMUSG00000055676		2	1	0.087	FALSE
ENSMUSG00000066233	Tmem42	2	1	0.075	FALSE
ENSMUSG00000042675	Ypel3	2	1	0.166	FALSE
ENSMUSG00000005951	Shpk	2	1	0.156	FALSE
ENSMUSG00000043964	Orai3	2	1	0.1	FALSE
ENSMUSG00000044139	BC039632	2	1	0.126	FALSE
ENSMUSG00000054428	Atpif1	2	1	0.052	TRUE
ENSMUSG00000028848	Gpn2	2	1	0.063	TRUE
ENSMUSG00000049410		2	1	0.096	FALSE
ENSMUSG00000041309	Nkx6-2	2	1	0.155	FALSE
ENSMUSG00000028750	Pla2g2c	2	1	0.123	FALSE
ENSMUSG00000070661	Rnf186	2	1	0.105	FALSE
ENSMUSG00000046804	Phgr1	2	1	0.129	FALSE
ENSMUSG00000046637	Ttc34	2	1	0.114	FALSE
ENSMUSG00000029072	Tas1r3	2	1	0.13	FALSE
ENSMUSG00000001558	Klhl10	2	1	0.119	FALSE
ENSMUSG00000079051		2	1	0.083	FALSE
ENSMUSG00000078651	Aoc2	2	1	0.171	TRUE
ENSMUSG00000027416	Otor	2	1	0.092	FALSE
ENSMUSG00000074754	Gm561	2	1	0.084	FALSE
ENSMUSG00000054160	Nkx2-4	2	1	0.119	FALSE
ENSMUSG00000027443	Cst12	2	1	0.11	FALSE
ENSMUSG00000038572	BC018465	2	1	0.08	FALSE
ENSMUSG00000037843	Vstm2l	2	1	0.081	FALSE
ENSMUSG00000057948	Unc13d	2	1	0.113	FALSE
ENSMUSG00000017307	Acot8	2	1	0.072	FALSE
ENSMUSG00000078572	1810043H04Rik	2	1	0.12	FALSE
ENSMUSG00000025386	Pde6g	2	1	0.062	FALSE
ENSMUSG00000027518	1700021F07Rik	2	1	0.111	FALSE
ENSMUSG00000027524	Edn3	2	1	0.089	FALSE
ENSMUSG00000045493	Bhlhe23	2	1	0.16	FALSE
ENSMUSG00000038751	Ptk6	2	1	0.056	FALSE
ENSMUSG00000076237		2	1	0.145	FALSE
ENSMUSG00000041566	Tssk1	2	0.997868	0.165	FALSE
ENSMUSG00000074274	D930028M14Rik	2	0.997859	0.088	FALSE
ENSMUSG00000047632	Fgfbp3	2	0.997849	0.07	FALSE
ENSMUSG00000071332	E230015B07Rik	2	0.99784	0.103	FALSE
ENSMUSG00000010760	Phlda2	2	0.99784	0.18	FALSE
ENSMUSG00000031553	Adam3	2	0.997835	0.104	FALSE
ENSMUSG00000038209	Itlnb	2	0.997826	0.135	FALSE
ENSMUSG00000028927	Padi2	2	0.997826	0.15	FALSE
ENSMUSG00000041272	Tox	2	0.997821	0.146	FALSE
ENSMUSG00000040533	Matn1	2	0.997821	0.135	FALSE
ENSMUSG00000059159		2	0.997817	0.118	FALSE
ENSMUSG00000067584		2	0.997817	0.113	FALSE
ENSMUSG00000042429	Adora1	2	0.997817	0.102	FALSE
ENSMUSG00000023089	Ndufa5	2	0.997812	0.117	FALSE
ENSMUSG00000071753	C230004F18Rik	2	0.997812	0.119	FALSE
ENSMUSG00000076652		2	0.997807	0.187	FALSE
ENSMUSG00000003882	Il7r	2	0.997807	0.095	FALSE
ENSMUSG00000039873	Neurl2	2	0.997807	0.093	FALSE
ENSMUSG00000042414	Prdm14	2	0.997802	0.144	FALSE
ENSMUSG00000001014	Icam4	2	0.997802	0.103	TRUE
ENSMUSG00000072572	Slc39a2	2	0.997802	0.088	FALSE
ENSMUSG00000031380	Figf	2	0.997802	0.103	FALSE
ENSMUSG00000076744		2	0.997797	0.161	FALSE
ENSMUSG00000014769	Psmb1	2	0.997797	0.105	FALSE
ENSMUSG00000045567	Col22a1	2	0.997792	0.174	FALSE
ENSMUSG00000021200	Asb2	2	0.997792	0.148	FALSE
ENSMUSG00000024146	Cript	2	0.997792	0.08	TRUE
ENSMUSG00000040752	Myh6	2	0.997788	0.134	FALSE
ENSMUSG00000037072	Sep15	2	0.997788	0.047	TRUE
ENSMUSG00000006538	Ihh	2	0.997783	0.168	FALSE
ENSMUSG00000036198	1100001E04Rik	2	0.997778	0.106	FALSE
ENSMUSG00000023013	Aqp2	2	0.997778	0.184	FALSE
ENSMUSG00000015890	Amdhd1	2	0.997778	0.132	FALSE
ENSMUSG00000017002	Slpi	2	0.997778	0.083	FALSE
ENSMUSG00000037086	1110059M19Rik	2	0.997773	0.176	FALSE
ENSMUSG00000037762	Slc16a9	2	0.997773	0.153	FALSE
ENSMUSG00000030413	Pglyrp1	2	0.997768	0.104	FALSE
ENSMUSG00000075073	Olfr1256	2	0.997768	0.129	FALSE
ENSMUSG00000043982	Krtap16-4	2	0.997763	0.118	FALSE
ENSMUSG00000020020	Usp44	2	0.997763	0.133	FALSE
ENSMUSG00000019178	Styxl1	2	0.997763	0.104	FALSE
ENSMUSG00000071256	Zfp213	2	0.997758	0.125	TRUE
ENSMUSG00000039563	2210406O10Rik	2	0.997758	0.051	FALSE
ENSMUSG00000025127	Gcgr	2	0.997748	0.108	FALSE
ENSMUSG00000037855	Zfp365	2	0.997743	0.066	FALSE
ENSMUSG00000062946	4932422M17Rik	2	0.995726	0.159	FALSE
ENSMUSG00000032020	Ubash3b	2	0.995717	0.119	FALSE
ENSMUSG00000046108	Il17c	2	0.995699	0.167	FALSE
ENSMUSG00000020390	Ube2b	2	0.99569	0.136	TRUE
ENSMUSG00000042759	Apob48r	2	0.99569	0.191	TRUE
ENSMUSG00000018543	1700001P01Rik	2	0.99569	0.148	FALSE
ENSMUSG00000025377	2410002I01Rik	2	0.99569	0.162	FALSE
ENSMUSG00000027656	Wisp2	2	0.995662	0.172	TRUE
ENSMUSG00000029706	Pax4	2	0.995652	0.064	FALSE
ENSMUSG00000068303		2	0.995652	0.193	FALSE
ENSMUSG00000072714		2	0.995633	0.134	FALSE
ENSMUSG00000044627	2900010J23Rik	2	0.995633	0.118	FALSE
ENSMUSG00000035686	Thrsp	2	0.995633	0.061	FALSE
ENSMUSG00000044041	Krt13	2	0.995633	0.073	FALSE
ENSMUSG00000036931	Nfkbid	2	0.995624	0.137	FALSE
ENSMUSG00000030291	Med21	2	0.995624	0.197	TRUE
ENSMUSG00000001105	Ift20	2	0.995624	0.058	FALSE
ENSMUSG00000068647	Olfr1278	2	0.995624	0.087	FALSE
ENSMUSG00000074604	Mgst2	2	0.995604	0.158	FALSE
ENSMUSG00000030495	Slc7a10	2	0.995604	0.133	FALSE
ENSMUSG00000074165	Zfp788	2	0.995585	0.12	FALSE
ENSMUSG00000075043	Tmem223	2	0.995575	0.073	TRUE
ENSMUSG00000031710	Ucp1	2	0.995575	0.046	FALSE
ENSMUSG00000030188	Magoh-rs1	2	0.995575	0.107	FALSE
ENSMUSG00000021534	1700001L19Rik	2	0.995556	0.152	FALSE
ENSMUSG00000005054	Cstb	2	0.995556	0.093	FALSE
ENSMUSG00000054320	Lrrc36	2	0.995546	0.197	FALSE
ENSMUSG00000029632	Ndufa4	2	0.995526	0.106	TRUE
ENSMUSG00000031981	Capn9	2	0.995516	0.173	FALSE
ENSMUSG00000049178	Gm534	2	0.995495	0.112	FALSE
ENSMUSG00000048550	Thnsl1	2	0.99359	0.122	FALSE
ENSMUSG00000055340		2	0.993562	0.074	FALSE
ENSMUSG00000020627	Klhl29	2	0.993506	0.159	FALSE
ENSMUSG00000056071	S100a9	2	0.993506	0.137	FALSE
ENSMUSG00000001420	Tmem79	2	0.993478	0.084	FALSE
ENSMUSG00000032257	Ankk1	2	0.993478	0.118	FALSE
ENSMUSG00000075224	Lrrc55	2	0.993435	0.147	FALSE
ENSMUSG00000061022	V1rh16	2	0.993421	0.143	FALSE
ENSMUSG00000073380	Arrdc5	2	0.993421	0.066	FALSE
ENSMUSG00000078106		2	0.993407	0.188	FALSE
ENSMUSG00000003955	Fam162a	2	0.993407	0.104	TRUE
ENSMUSG00000071539	4930505N22Rik	2	0.993407	0.181	FALSE
ENSMUSG00000001666	Ddt	2	0.993392	0.156	FALSE
ENSMUSG00000005057	Sh2b2	2	0.993392	0.084	FALSE
ENSMUSG00000037816	Fbxw17	2	0.993377	0.071	FALSE
ENSMUSG00000007944	Ttc9b	2	0.993348	0.196	TRUE
ENSMUSG00000025967	Eef1b2	2	0.993348	0.169	FALSE
ENSMUSG00000032454	Rbp2	2	0.993348	0.093	FALSE
ENSMUSG00000006395	Hyi	2	0.993348	0.13	FALSE
ENSMUSG00000028001	Fga	2	0.993333	0.19	FALSE
ENSMUSG00000027408	Cpxm1	2	0.993333	0.126	TRUE
ENSMUSG00000048583	Igf2	2	0.993289	0.054	TRUE
ENSMUSG00000041126	H2afv	2	0.993258	0.194	FALSE
ENSMUSG00000009210	2310007L24Rik	2	0.993197	0.148	FALSE
ENSMUSG00000007021	Syngr3	2	0.993119	0.114	TRUE
ENSMUSG00000024871	Doc2g	2	0.991489	0.152	FALSE
ENSMUSG00000071356	Reg3b	2	0.991342	0.047	FALSE
ENSMUSG00000066513	Klk1b4	2	0.991342	0.172	FALSE
ENSMUSG00000060342		2	0.991323	0.045	FALSE
ENSMUSG00000039789	Zfp597	2	0.991323	0.119	FALSE
ENSMUSG00000038193	Hand2	2	0.991323	0.096	FALSE
ENSMUSG00000050405	Tmem151b	2	0.991304	0.199	FALSE
ENSMUSG00000032500	Dclk3	2	0.991304	0.168	FALSE
ENSMUSG00000035041	Creb3l3	2	0.991285	0.122	FALSE
ENSMUSG00000047905		2	0.991266	0.079	FALSE
ENSMUSG00000033249	Hsf4	2	0.991266	0.19	FALSE
ENSMUSG00000029445	Hpd	2	0.991228	0.167	FALSE
ENSMUSG00000023333	Gcm1	2	0.991209	0.175	TRUE
ENSMUSG00000055674		2	0.991189	0.166	FALSE
ENSMUSG00000043308	V1rg6	2	0.991189	0.157	FALSE
ENSMUSG00000015950	Ncf1	2	0.991189	0.051	FALSE
ENSMUSG00000049571	9330101J02Rik	2	0.991189	0.05	FALSE
ENSMUSG00000027230	Creb3l1	2	0.991189	0.189	FALSE
ENSMUSG00000018659	Pnpo	2	0.991189	0.123	TRUE
ENSMUSG00000007034	Slc44a4	2	0.991111	0.081	FALSE
ENSMUSG00000025726	Slc28a1	2	0.991071	0.169	FALSE
ENSMUSG00000055610	Olfr307	2	0.991051	0.136	FALSE
ENSMUSG00000075027	4631405J19Rik	2	0.991051	0.18	FALSE
ENSMUSG00000067847	Romo1	2	0.991011	0.196	TRUE
ENSMUSG00000026568	Brp44	2	0.989293	0.156	FALSE
ENSMUSG00000048100	Taf13	2	0.989247	0.129	FALSE
ENSMUSG00000022338	Eny2	2	0.989224	0.048	FALSE
ENSMUSG00000079008		2	0.989177	0.143	FALSE
ENSMUSG00000033579	Fa2h	2	0.989154	0.079	FALSE
ENSMUSG00000074678	Defb25	2	0.989083	0.138	FALSE
ENSMUSG00000002346	Slc25a42	2	0.989059	0.13	FALSE
ENSMUSG00000021440	Cts7	2	0.989059	0.063	FALSE
ENSMUSG00000039195	1110008P14Rik	2	0.988987	0.095	TRUE
ENSMUSG00000004791	Pgf	2	0.988962	0.12	TRUE
ENSMUSG00000050085	Olfr622	2	0.988962	0.119	FALSE
ENSMUSG00000000552	Zfp385a	2	0.988938	0.146	FALSE
ENSMUSG00000070701		2	0.988864	0.135	FALSE
ENSMUSG00000045928	4933440M02Rik	2	0.988839	0.118	FALSE
ENSMUSG00000039936	Pik3cd	2	0.986985	0.098	FALSE
ENSMUSG00000044034	Npb	2	0.986985	0.168	FALSE
ENSMUSG00000051502	Ufsp1	2	0.986957	0.058	FALSE
ENSMUSG00000065521		2	0.986957	0.166	FALSE
ENSMUSG00000074199	Krtdap	2	0.9869	0.06	FALSE
ENSMUSG00000004815	Dgkq	2	0.986813	0.097	FALSE
ENSMUSG00000021290	2010107E04Rik	2	0.986784	0.081	FALSE
ENSMUSG00000000154	Slc22a18	2	0.986784	0.131	TRUE
ENSMUSG00000047507	Baiap3	2	0.986726	0.071	FALSE
ENSMUSG00000039001	Rps21	2	0.986726	0.174	FALSE
ENSMUSG00000069867	Pabpn1l	2	0.986667	0.149	FALSE
ENSMUSG00000025743	Sdc3	2	0.986667	0.197	FALSE
ENSMUSG00000043164	Tmem212	2	0.986517	0.16	FALSE
ENSMUSG00000001520	Nrip2	2	0.986517	0.174	FALSE
ENSMUSG00000021040	1810035L17Rik	2	0.986486	0.153	FALSE
ENSMUSG00000048616	Nog	2	0.986456	0.187	FALSE
ENSMUSG00000016940	Kctd2	2	0.986333	0.083	FALSE
ENSMUSG00000032484	Ngp	2	0.984749	0.187	FALSE
ENSMUSG00000042357	Gjb5	2	0.984749	0.143	FALSE
ENSMUSG00000000435	Myf5	2	0.984716	0.135	FALSE
ENSMUSG00000029098	Acox3	2	0.984683	0.066	FALSE
ENSMUSG00000001707	Eef1e1	2	0.984649	0.18	FALSE
ENSMUSG00000070337	Gpr179	2	0.984649	0.153	FALSE
ENSMUSG00000066090	Insl5	2	0.984581	0.121	FALSE
ENSMUSG00000043633	4930412F15Rik	2	0.984547	0.196	FALSE
ENSMUSG00000030708	Dnajb13	2	0.98434	0.059	FALSE
ENSMUSG00000053291	Rab4b	2	0.984305	0.117	TRUE
ENSMUSG00000058346	Ces7	2	0.98427	0.156	FALSE
ENSMUSG00000035521	Gnptg	2	0.982869	0.166	TRUE
ENSMUSG00000021917	Spcs1	2	0.982646	0.036	FALSE
ENSMUSG00000029142	Mrpl33	2	0.982533	0.151	FALSE
ENSMUSG00000016998	Svs4	2	0.982533	0.079	FALSE
ENSMUSG00000038085	4921517L17Rik	2	0.982456	0.128	FALSE
ENSMUSG00000050295	Foxc1	2	0.982418	0.18	FALSE
ENSMUSG00000075079	Olfr1249	2	0.98234	0.147	FALSE
ENSMUSG00000074766	Ism1	2	0.98234	0.138	FALSE
ENSMUSG00000041653	Pnpla3	2	0.982222	0.185	FALSE
ENSMUSG00000029766	1700012A03Rik	2	0.982143	0.168	FALSE
ENSMUSG00000025652	Tmem89	2	0.982143	0.199	FALSE
ENSMUSG00000049528	Olfr429	2	0.982143	0.103	FALSE
ENSMUSG00000002477	Snrpd1	2	0.982103	0.178	TRUE
ENSMUSG00000065479		2	0.980519	0.151	FALSE
ENSMUSG00000044081	4930441O14Rik	2	0.980306	0.138	FALSE
ENSMUSG00000053192	Mllt11	2	0.980263	0.072	TRUE
ENSMUSG00000035443	Thyn1	2	0.98022	0.113	FALSE
ENSMUSG00000031559	4930555F03Rik	2	0.98022	0.174	FALSE
ENSMUSG00000044084	4933402P03Rik	2	0.98022	0.072	FALSE
ENSMUSG00000053297	AI854703	2	0.980176	0.054	FALSE
ENSMUSG00000062732	Lypd4	2	0.980044	0.168	FALSE
ENSMUSG00000055707	Klhl26	2	0.979866	0.108	FALSE
ENSMUSG00000021996	Esd	2	0.979775	0.065	FALSE
ENSMUSG00000021730	Hcn1	2	0.978261	0.06	FALSE
ENSMUSG00000072880		2	0.97807	0.128	FALSE
ENSMUSG00000030629	Zfand6	2	0.977974	0.152	FALSE
ENSMUSG00000059634		2	0.977925	0.102	FALSE
ENSMUSG00000015981	Stk32c	2	0.977876	0.088	FALSE
ENSMUSG00000031839	Hsbp1	2	0.977324	0.095	FALSE
ENSMUSG00000030589	Rasgrp4	2	0.976293	0.183	FALSE
ENSMUSG00000028654	Mycl1	2	0.975983	0.185	FALSE
ENSMUSG00000030407	Qpctl	2	0.97593	0.132	FALSE
ENSMUSG00000024516	Sec11c	2	0.975391	0.054	FALSE
ENSMUSG00000027765	P2ry1	2	0.974082	0.059	FALSE
ENSMUSG00000022586	Ly6i	2	0.97397	0.083	FALSE
ENSMUSG00000038276	Accn3	2	0.97397	0.184	FALSE
ENSMUSG00000028541	B4galt2	2	0.972222	0.133	FALSE
ENSMUSG00000021114	Atp6v1d	2	0.971983	0.035	FALSE
ENSMUSG00000032673	Prdxdd1	2	0.971491	0.101	FALSE
ENSMUSG00000079629	Rhox2g	2	0.971175	0.194	FALSE
ENSMUSG00000022479	Vdr	2	0.970917	0.112	FALSE
ENSMUSG00000031347	Cetn2	2	0.970787	0.154	TRUE
ENSMUSG00000075584		2	0.969892	0.12	FALSE
ENSMUSG00000055453	A830019P07Rik	2	0.969095	0.185	FALSE
ENSMUSG00000078125		2	0.968889	0.084	FALSE
ENSMUSG00000057499		2	0.967462	0.115	FALSE
ENSMUSG00000017765	Slc12a4	2	0.967177	0.043	TRUE
ENSMUSG00000038235	F11r	2	0.966887	0.1	TRUE
ENSMUSG00000032988	Slc16a8	2	0.966667	0.071	FALSE
ENSMUSG00000020432	Tcn2	2	0.966216	0.113	FALSE
ENSMUSG00000069200		2	0.965665	0.132	FALSE
ENSMUSG00000006342	Susd2	2	0.965368	0.102	FALSE
ENSMUSG00000022336	Eif3e	2	0.965293	0.121	FALSE
ENSMUSG00000060152	Pop5	2	0.964835	0.101	FALSE
ENSMUSG00000000409	Lck	2	0.964835	0.131	FALSE
ENSMUSG00000043421	2310016C08Rik	2	0.964602	0.172	FALSE
ENSMUSG00000067787	Blcap	2	0.963964	0.035	FALSE
ENSMUSG00000076898		2	0.963362	0.168	FALSE
ENSMUSG00000079317	Trappc2	2	0.962719	0.147	FALSE
ENSMUSG00000020354	Sgcd	2	0.962389	0.094	FALSE
ENSMUSG00000065395		2	0.962054	0.089	FALSE
ENSMUSG00000057726	Serpinb9g	2	0.96044	0.178	FALSE
ENSMUSG00000075096	Olfr1228	2	0.960265	0.142	FALSE
ENSMUSG00000074452	Pate2	2	0.960177	0.134	FALSE
ENSMUSG00000042212	Sprr2d	2	0.957965	0.123	FALSE
ENSMUSG00000038722	Bud31	2	0.957871	0.17	FALSE
ENSMUSG00000048108	Tmem72	2	0.957778	0.119	FALSE
ENSMUSG00000079334	Nat6	2	0.957494	0.107	FALSE
ENSMUSG00000037537	H2-M11	2	0.95671	0.113	FALSE
ENSMUSG00000031429	Psmd10	2	0.95614	0.123	FALSE
ENSMUSG00000003070	Efna2	2	0.955752	0.064	FALSE
ENSMUSG00000034105	4632415K11Rik	2	0.954348	0.112	FALSE
ENSMUSG00000050815	Olfr1441	2	0.953642	0.079	FALSE
ENSMUSG00000022501	Prm1	2	0.95354	0.09	FALSE
ENSMUSG00000078561		2	0.953437	0.104	FALSE
ENSMUSG00000022750	Klhl22	2	0.953229	0.089	TRUE
ENSMUSG00000061616	Olfr12	2	0.951648	0.175	FALSE
ENSMUSG00000008333	Snrpb2	2	0.951542	0.124	FALSE
ENSMUSG00000002732	Fkbp7	2	0.95045	0.129	TRUE
ENSMUSG00000070853	Olfr1120	2	0.950113	0.06	FALSE
ENSMUSG00000055976	Cldn23	2	0.95	0.168	FALSE
ENSMUSG00000063827	Olfr1382	2	0.949782	0.088	FALSE
ENSMUSG00000058396	Gpr182	2	0.949561	0.076	FALSE
ENSMUSG00000040489	Sox30	2	0.949451	0.168	FALSE
ENSMUSG00000027324	Rpusd2	2	0.949339	0.098	FALSE
ENSMUSG00000048807	Slc35e4	2	0.948889	0.083	FALSE
ENSMUSG00000039623	C330006K01Rik	2	0.945652	0.156	FALSE
ENSMUSG00000049281	Scn3b	2	0.945055	0.103	FALSE
ENSMUSG00000040734	Ppp1r13l	2	0.943107	0.097	TRUE
ENSMUSG00000019055	Plod1	2	0.943107	0.085	FALSE
ENSMUSG00000028468	Rgp1	2	0.942731	0.088	FALSE
ENSMUSG00000028590	D530049N12Rik	2	0.942478	0.063	FALSE
ENSMUSG00000037606	Osbpl5	2	0.941935	0.073	FALSE
ENSMUSG00000060739	Nsa2	2	0.941176	0.164	FALSE
ENSMUSG00000033543	Gtf2a2	2	0.940789	0.167	FALSE
ENSMUSG00000021250	Fos	2	0.939462	0.153	TRUE
ENSMUSG00000034449	Dhrs11	2	0.939394	0.164	TRUE
ENSMUSG00000046493	Olfr1352	2	0.938326	0.126	FALSE
ENSMUSG00000017817	Jph2	2	0.933761	0.172	FALSE
ENSMUSG00000022216	Psme1	2	0.930493	0.095	FALSE
ENSMUSG00000036196	Slc26a8	2	0.930435	0.104	FALSE
ENSMUSG00000020287	Mpg	2	0.930435	0.04	FALSE
ENSMUSG00000027133	Nop10	2	0.929515	0.189	FALSE
ENSMUSG00000065613		2	0.928889	0.158	FALSE
ENSMUSG00000066767		2	0.928571	0.15	FALSE
ENSMUSG00000051486	Pcdhb11	2	0.927152	0.164	FALSE
ENSMUSG00000054146	Krt15	2	0.926991	0.101	FALSE
ENSMUSG00000066829	Zfp810	2	0.926829	0.086	FALSE
ENSMUSG00000007041	Clic1	2	0.924612	0.072	FALSE
ENSMUSG00000025069	Gsto2	2	0.921875	0.105	FALSE
ENSMUSG00000048652	Samd13	2	0.917226	0.179	FALSE
ENSMUSG00000018861	Fdxr	2	0.917031	0.113	TRUE
ENSMUSG00000054013	Tmem179	2	0.912946	0.112	FALSE
ENSMUSG00000025856	Pdgfa	2	0.911447	0.039	FALSE
ENSMUSG00000027611	Procr	2	0.91048	0.097	TRUE
ENSMUSG00000023046	Igfbp6	2	0.910284	0.125	FALSE
ENSMUSG00000022751	Nit2	2	0.90812	0.037	TRUE
ENSMUSG00000025283	Sat1	2	0.896328	0.158	TRUE
ENSMUSG00000024158	Hagh	2	0.892377	0.088	TRUE
ENSMUSG00000031765	Mt1	2	0.892308	0.141	FALSE
ENSMUSG00000053856	Dnajc5g	2	0.890591	0.194	FALSE
ENSMUSG00000075705	Sepx1	2	0.887387	0.147	TRUE
ENSMUSG00000056777		2	0.882222	0.059	FALSE
ENSMUSG00000015337	Endog	2	0.880435	0.148	FALSE
ENSMUSG00000048251	Bcl11b	2	0.87638	0.149	FALSE
ENSMUSG00000005883	Spo11	2	0.876106	0.051	FALSE
ENSMUSG00000076591		2	0.875556	0.078	FALSE
ENSMUSG00000023951	Vegfa	2	0.874449	0.139	FALSE
ENSMUSG00000047459	Dynlrb1	2	0.874172	0.091	TRUE
ENSMUSG00000026021	Sumo1	2	0.872197	0.15	FALSE
ENSMUSG00000008540	Mgst1	2	0.868597	0.043	TRUE
ENSMUSG00000045555	9030224M15Rik	2	0.861607	0.065	FALSE
ENSMUSG00000068243		2	0.86087	0.081	FALSE
ENSMUSG00000027718	Il21	2	0.85977	0.147	FALSE
ENSMUSG00000024816	Frmd8	2	0.856223	0.118	FALSE
ENSMUSG00000031221	Igbp1	2	0.853712	0.134	FALSE
ENSMUSG00000062169	Cnih4	2	0.844211	0.134	TRUE
ENSMUSG00000026278	Bok	2	0.84086	0.095	TRUE
ENSMUSG00000020098	Pcbd1	2	0.837004	0.097	TRUE
ENSMUSG00000038180	Spag4	2	0.832599	0.074	TRUE
ENSMUSG00000062198	2700097O09Rik	2	0.831878	0.109	FALSE
ENSMUSG00000045160	Bola3	2	0.829268	0.095	FALSE
ENSMUSG00000013662	Atad1	2	0.828194	0.124	TRUE
ENSMUSG00000026197	Zfand2b	2	0.825806	0.105	FALSE
ENSMUSG00000041346	Wrap53	2	0.812362	0.075	TRUE
ENSMUSG00000052456	Asna1	2	0.810458	0.101	TRUE
ENSMUSG00000043939	A530064D06Rik	2	0.810155	0.14	FALSE
ENSMUSG00000025499	Hras1	2	0.804878	0.114	TRUE
ENSMUSG00000029605	Oas1b	2	0.79684	0.143	FALSE
ENSMUSG00000058486	Wdr91	2	0.793028	0.118	FALSE
ENSMUSG00000030804	Vkorc1	2	0.791111	0.105	TRUE
ENSMUSG00000060765	Olfr325	2	0.790749	0.18	FALSE
ENSMUSG00000035885	Cox8a	2	0.788889	0.071	TRUE
ENSMUSG00000035352	Ccl12	2	0.784188	0.149	FALSE
ENSMUSG00000029198	Grpel1	2	0.775862	0.096	FALSE
ENSMUSG00000068407	Rnase12	2	0.775109	0.161	FALSE
ENSMUSG00000027510	Rbm38	2	0.773836	0.117	FALSE
ENSMUSG00000030286	Tmem111	2	0.771429	0.043	TRUE
ENSMUSG00000057219	Armc7	2	0.770925	0.156	FALSE
ENSMUSG00000063757	4632433K11Rik	2	0.770089	0.193	FALSE
ENSMUSG00000057363	Uxs1	2	0.770089	0.059	FALSE
ENSMUSG00000037994	Nhedc2	2	0.769231	0.121	FALSE
ENSMUSG00000042655	Fam159b	2	0.766885	0.13	FALSE
ENSMUSG00000044786	Zfp36	2	0.757642	0.127	TRUE
ENSMUSG00000068231	V1ra5	2	0.754839	0.16	FALSE
ENSMUSG00000078978		2	0.743304	0.173	FALSE
ENSMUSG00000042594	Sh2b3	2	0.740175	0.165	TRUE
ENSMUSG00000064307	Lrrc51	2	0.739819	0.113	FALSE
ENSMUSG00000033684	Qsox1	2	0.731868	0.079	FALSE
ENSMUSG00000057156	Homez	2	0.730088	0.066	FALSE
ENSMUSG00000028969	Cdk5	2	0.726872	0.059	TRUE
ENSMUSG00000003423	Pih1d1	2	0.724891	0.137	FALSE
ENSMUSG00000039785	Defb5	2	0.724062	0.084	FALSE
ENSMUSG00000037966	Ninj1	2	0.720879	0.092	FALSE
ENSMUSG00000008167	Fbxw9	2	0.719912	0.185	FALSE
ENSMUSG00000072721	Klra14	2	0.714922	0.141	FALSE
ENSMUSG00000055943	2900064A13Rik	2	0.702407	0.045	FALSE
ENSMUSG00000027333	Smox	2	0.698901	0.171	FALSE
ENSMUSG00000028461	Ccdc107	2	0.692825	0.093	FALSE
ENSMUSG00000045291	E330021D16Rik	2	0.692478	0.149	TRUE
ENSMUSG00000036513	Commd2	2	0.680804	0.167	FALSE
ENSMUSG00000038271	Iffo1	2	0.678038	0.078	TRUE
ENSMUSG00000027102	Hoxd8	2	0.677489	0.192	FALSE
ENSMUSG00000022174	Dad1	2	0.672566	0.097	FALSE
ENSMUSG00000038418	Egr1	2	0.662222	0.183	TRUE
ENSMUSG00000004934	Pias4	2	0.652561	0.047	FALSE
ENSMUSG00000016637	Rabl4	2	0.640177	0.092	FALSE
ENSMUSG00000074461		2	0.638344	0.151	FALSE
ENSMUSG00000009406	Elk1	2	0.636559	0.155	FALSE
ENSMUSG00000038217	Tlcd2	2	0.631808	0.102	FALSE
ENSMUSG00000020671	Rab10	1	1	0.015	TRUE
ENSMUSG00000024236	Svil	1	1	0.034	FALSE
ENSMUSG00000057440	Mpp7	1	1	0.041	FALSE
ENSMUSG00000042942	Greb1l	1	1	0.021	FALSE
ENSMUSG00000020576	Nbas	1	1	0.008	FALSE
ENSMUSG00000005534	Insr	1	1	0.098	FALSE
ENSMUSG00000022246	Rai14	1	1	0.02	FALSE
ENSMUSG00000033499	Larp4b	1	1	0.012	TRUE
ENSMUSG00000048264	Dip2c	1	1	0.011	FALSE
ENSMUSG00000044393	Dsg2	1	1	0.028	FALSE
ENSMUSG00000039100	March6	1	1	0.048	FALSE
ENSMUSG00000024271	Elp2	1	1	0.021	FALSE
ENSMUSG00000037646	Vps13b	1	1	0.047	FALSE
ENSMUSG00000038299	Wdr36	1	1	0.061	TRUE
ENSMUSG00000037487	Ubr5	1	1	0.053	FALSE
ENSMUSG00000021326	Trim27	1	1	0.016	FALSE
ENSMUSG00000021782	Dlg5	1	1	0.017	FALSE
ENSMUSG00000019854	Reps1	1	1	0.055	TRUE
ENSMUSG00000003779	Kif20a	1	1	0.049	TRUE
ENSMUSG00000038773	Kdm3b	1	1	0.043	FALSE
ENSMUSG00000029670	Ing3	1	1	0.067	FALSE
ENSMUSG00000035247	Hectd1	1	1	0.049	FALSE
ENSMUSG00000004099	Dnmt1	1	1	0.04	TRUE
ENSMUSG00000035181	Heatr5a	1	1	0.021	TRUE
ENSMUSG00000063362	Alg11	1	1	0.049	FALSE
ENSMUSG00000032185	Carm1	1	1	0.027	FALSE
ENSMUSG00000021338	Lrrc16a	1	1	0.039	TRUE
ENSMUSG00000027710	Acad9	1	1	0.107	FALSE
ENSMUSG00000071659	Hnrnpul2	1	1	0.07	FALSE
ENSMUSG00000029763	Exoc4	1	1	0.041	FALSE
ENSMUSG00000059273	Zc3h4	1	1	0.129	TRUE
ENSMUSG00000038732	Mboat1	1	1	0.039	FALSE
ENSMUSG00000038759	Nup205	1	1	0.021	TRUE
ENSMUSG00000022702	Hira	1	1	0.031	FALSE
ENSMUSG00000028771	Ptpn12	1	1	0.064	FALSE
ENSMUSG00000031012	Cask	1	1	0.016	FALSE
ENSMUSG00000053644	Aldh7a1	1	1	0.026	FALSE
ENSMUSG00000045983	Eif4g1	1	1	0.05	FALSE
ENSMUSG00000024613	Tcof1	1	1	0.033	FALSE
ENSMUSG00000042644	Itpr3	1	1	0.026	FALSE
ENSMUSG00000070047	Fat1	1	1	0.04	FALSE
ENSMUSG00000024642	Tle4	1	1	0.048	FALSE
ENSMUSG00000038025	Phf2	1	1	0.134	TRUE
ENSMUSG00000019878	Hsf2	1	1	0.05	FALSE
ENSMUSG00000025982	Sf3b1	1	1	0.023	FALSE
ENSMUSG00000024222	Fkbp5	1	1	0.069	TRUE
ENSMUSG00000063558	Aox1	1	1	0.024	FALSE
ENSMUSG00000049076	Acap2	1	1	0.009	TRUE
ENSMUSG00000037851	Iars	1	1	0.038	FALSE
ENSMUSG00000058006	Mdn1	1	1	0.017	FALSE
ENSMUSG00000024812	Tjp2	1	1	0.047	TRUE
ENSMUSG00000022801	Lrch3	1	1	0.041	FALSE
ENSMUSG00000024515	Smad4	1	1	0.019	FALSE
ENSMUSG00000026014	Raph1	1	1	0.018	TRUE
ENSMUSG00000046324	Ermp1	1	1	0.012	FALSE
ENSMUSG00000024817	Uhrf2	1	1	0.046	TRUE
ENSMUSG00000021540	Smad5	1	1	0.054	FALSE
ENSMUSG00000024776	Stambpl1	1	1	0.029	TRUE
ENSMUSG00000024566	Atp9b	1	1	0.104	FALSE
ENSMUSG00000024811	Tnks2	1	1	0.045	TRUE
ENSMUSG00000040565	Btaf1	1	1	0.021	TRUE
ENSMUSG00000026196	Bard1	1	1	0.015	TRUE
ENSMUSG00000041815	Poldip3	1	1	0.018	FALSE
ENSMUSG00000029110	Rnf4	1	1	0.024	FALSE
ENSMUSG00000012443	Kif11	1	1	0.049	TRUE
ENSMUSG00000016664	Pacsin2	1	1	0.084	FALSE
ENSMUSG00000041341	Atg2b	1	1	0.092	FALSE
ENSMUSG00000021115	Vrk1	1	1	0.023	TRUE
ENSMUSG00000035455	Fignl1	1	1	0.067	TRUE
ENSMUSG00000028465	Tln1	1	1	0.051	FALSE
ENSMUSG00000022665	Ccdc80	1	1	0.016	FALSE
ENSMUSG00000021264	Yy1	1	1	0.031	FALSE
ENSMUSG00000018707	Dync1h1	1	1	0.045	FALSE
ENSMUSG00000021279	Cdc42bpb	1	1	0.037	FALSE
ENSMUSG00000060012	Kif13b	1	1	0.026	FALSE
ENSMUSG00000033769	Exoc6b	1	1	0.091	FALSE
ENSMUSG00000042557	Sin3a	1	1	0.04	FALSE
ENSMUSG00000035107	Dcbld2	1	1	0.036	TRUE
ENSMUSG00000031714	Gab1	1	1	0.074	FALSE
ENSMUSG00000055980	Irs1	1	1	0.088	FALSE
ENSMUSG00000026159	Agfg1	1	1	0.105	FALSE
ENSMUSG00000039901	9130011E15Rik	1	1	0.068	FALSE
ENSMUSG00000025224	Gbf1	1	1	0.027	FALSE
ENSMUSG00000022100	Xpo7	1	1	0.134	FALSE
ENSMUSG00000060206	Zfp462	1	1	0.095	FALSE
ENSMUSG00000040711	Sh3pxd2b	1	1	0.019	FALSE
ENSMUSG00000058444	Map2k5	1	1	0.067	FALSE
ENSMUSG00000025246	Tbl1x	1	1	0.072	FALSE
ENSMUSG00000039929	Urb1	1	1	0.011	FALSE
ENSMUSG00000022967	Ifnar1	1	1	0.051	FALSE
ENSMUSG00000072889	Nfxl1	1	1	0.038	FALSE
ENSMUSG00000038664	Herc1	1	1	0.023	FALSE
ENSMUSG00000031660	Brd7	1	1	0.041	FALSE
ENSMUSG00000019189	Rnf145	1	1	0.032	FALSE
ENSMUSG00000033004	Mycbp2	1	1	0.031	FALSE
ENSMUSG00000029234	Tmem165	1	1	0.016	TRUE
ENSMUSG00000022897	Dyrk1a	1	1	0.022	FALSE
ENSMUSG00000037003	Tenc1	1	1	0.054	FALSE
ENSMUSG00000028364	Tnc	1	1	0.01	TRUE
ENSMUSG00000034160	Ogt	1	1	0.074	FALSE
ENSMUSG00000064302	Clasp1	1	1	0.101	FALSE
ENSMUSG00000052533	Nup188	1	1	0.048	FALSE
ENSMUSG00000038172	Ttc39b	1	1	0.055	FALSE
ENSMUSG00000032332	Col12a1	1	1	0.011	FALSE
ENSMUSG00000007670	Khsrp	1	1	0.016	FALSE
ENSMUSG00000038379	Ttk	1	1	0.04	FALSE
ENSMUSG00000002546	Golga2	1	1	0.011	FALSE
ENSMUSG00000019487	Trip10	1	1	0.06	FALSE
ENSMUSG00000063870	Chd4	1	1	0.008	FALSE
ENSMUSG00000043940	Wdfy3	1	1	0.019	FALSE
ENSMUSG00000027962	Vcam1	1	1	0.161	FALSE
ENSMUSG00000037410	Tbc1d2b	1	1	0.036	FALSE
ENSMUSG00000019943	Atp2b1	1	1	0.131	TRUE
ENSMUSG00000038252	Ncapd2	1	1	0.106	TRUE
ENSMUSG00000031731	Ap1g1	1	1	0.096	FALSE
ENSMUSG00000024054	Smchd1	1	1	0.039	TRUE
ENSMUSG00000054720	Lrrc8c	1	1	0.065	FALSE
ENSMUSG00000041879	Ipo9	1	1	0.02	FALSE
ENSMUSG00000033732	Sf3b3	1	1	0.052	TRUE
ENSMUSG00000001517	Foxm1	1	1	0.013	FALSE
ENSMUSG00000032462	Pik3cb	1	1	0.056	FALSE
ENSMUSG00000053819	Camk2d	1	1	0.085	FALSE
ENSMUSG00000028514	Usp24	1	1	0.053	TRUE
ENSMUSG00000062234	Gak	1	1	0.043	TRUE
ENSMUSG00000020170	Frs2	1	1	0.023	FALSE
ENSMUSG00000020171	Yeats4	1	1	0.044	TRUE
ENSMUSG00000028614	Tmem48	1	1	0.023	FALSE
ENSMUSG00000035392	Dennd1a	1	1	0.02	FALSE
ENSMUSG00000028032	Papss1	1	1	0.024	FALSE
ENSMUSG00000035354	Uvrag	1	1	0.11	TRUE
ENSMUSG00000028030	Tbck	1	1	0.057	TRUE
ENSMUSG00000024251	Thada	1	1	0.025	TRUE
ENSMUSG00000034636	Zyg11b	1	1	0.042	TRUE
ENSMUSG00000028161	Ppp3ca	1	1	0.094	TRUE
ENSMUSG00000078429	Ctdsp2	1	1	0.117	TRUE
ENSMUSG00000028552	Eps15	1	1	0.031	TRUE
ENSMUSG00000024151	Msh2	1	1	0.07	TRUE
ENSMUSG00000030231	Plekha5	1	1	0.026	TRUE
ENSMUSG00000030653	Pde2a	1	1	0.059	FALSE
ENSMUSG00000028273	Pdlim5	1	1	0.044	TRUE
ENSMUSG00000004591	Pkn2	1	1	0.025	TRUE
ENSMUSG00000031987	Egln1	1	1	0.028	FALSE
ENSMUSG00000028678	Kif2c	1	1	0.059	TRUE
ENSMUSG00000040612	Ildr2	1	1	0.044	FALSE
ENSMUSG00000032477	Cdc25a	1	1	0.054	TRUE
ENSMUSG00000026674	Ddr2	1	1	0.034	FALSE
ENSMUSG00000038371	Sbf2	1	1	0.13	TRUE
ENSMUSG00000035299	Mid1	1	1	0.017	TRUE
ENSMUSG00000059263	Usp47	1	1	0.046	FALSE
ENSMUSG00000028633	Ctps	1	1	0.022	FALSE
ENSMUSG00000036737	Oxsr1	1	1	0.188	TRUE
ENSMUSG00000042410	Agps	1	1	0.023	TRUE
ENSMUSG00000026491	Ahctf1	1	1	0.027	TRUE
ENSMUSG00000040463	Mybbp1a	1	1	0.015	FALSE
ENSMUSG00000039318	Rab3gap2	1	1	0.016	FALSE
ENSMUSG00000055670	Zzef1	1	1	0.059	FALSE
ENSMUSG00000045598	Zfp553	1	1	0.093	FALSE
ENSMUSG00000026622	Nek2	1	1	0.012	TRUE
ENSMUSG00000003731	Kpna6	1	1	0.019	FALSE
ENSMUSG00000051329	Nup160	1	1	0.017	FALSE
ENSMUSG00000058325	Dock1	1	1	0.061	FALSE
ENSMUSG00000058291	Zfp68	1	1	0.026	FALSE
ENSMUSG00000020697	Lig3	1	1	0.015	FALSE
ENSMUSG00000027185	Nat10	1	1	0.034	FALSE
ENSMUSG00000018068	Ints2	1	1	0.043	FALSE
ENSMUSG00000047126	Cltc	1	1	0.041	TRUE
ENSMUSG00000018401	Mtmr4	1	1	0.032	TRUE
ENSMUSG00000038976	Ppp1r9b	1	1	0.087	FALSE
ENSMUSG00000001507	Itga3	1	1	0.018	FALSE
ENSMUSG00000038909	Myst2	1	1	0.103	FALSE
ENSMUSG00000014349	Ube2z	1	1	0.078	FALSE
ENSMUSG00000039768	Dnajc11	1	1	0.069	FALSE
ENSMUSG00000027312	Atrn	1	1	0.059	FALSE
ENSMUSG00000017146	Brca1	1	1	0.026	TRUE
ENSMUSG00000027276	Jag1	1	1	0.035	TRUE
ENSMUSG00000020700	Map3k3	1	1	0.026	FALSE
ENSMUSG00000020715	Ern1	1	1	0.012	FALSE
ENSMUSG00000037820	Tgm2	1	1	0.035	FALSE
ENSMUSG00000020823	Sec14l1	1	1	0.063	TRUE
ENSMUSG00000018209	Stk4	1	1	0.04	FALSE
ENSMUSG00000044641	Pard6b	1	1	0.073	FALSE
ENSMUSG00000052056	Zfp217	1	1	0.021	TRUE
ENSMUSG00000038705	Gmeb2	1	1	0.142	FALSE
ENSMUSG00000022443	Myh9	1	0.997934	0.063	FALSE
ENSMUSG00000027087	Itgav	1	0.997921	0.082	FALSE
ENSMUSG00000015305	Sash1	1	0.997912	0.032	TRUE
ENSMUSG00000007411	Mark3	1	0.997912	0.029	TRUE
ENSMUSG00000029710	Ephb4	1	0.997912	0.062	FALSE
ENSMUSG00000040455	Usp45	1	0.997908	0.044	FALSE
ENSMUSG00000028163	Nfkb1	1	0.997908	0.07	TRUE
ENSMUSG00000027601	Mtfr1	1	0.997904	0.04	FALSE
ENSMUSG00000058997	1300010F03Rik	1	0.997904	0.101	FALSE
ENSMUSG00000025059	Gyk	1	0.997904	0.051	TRUE
ENSMUSG00000067150	Xpo5	1	0.997904	0.062	TRUE
ENSMUSG00000014599	Csf1	1	0.997904	0.05	FALSE
ENSMUSG00000037750	BC017647	1	0.997904	0.035	FALSE
ENSMUSG00000053110	Yap1	1	0.997899	0.181	FALSE
ENSMUSG00000019889	Ptprk	1	0.997899	0.13	TRUE
ENSMUSG00000057406	Whsc1	1	0.997899	0.043	FALSE
ENSMUSG00000041220	Elovl6	1	0.997899	0.062	TRUE
ENSMUSG00000055320	Tead1	1	0.997899	0.043	TRUE
ENSMUSG00000027363	Usp8	1	0.997899	0.023	FALSE
ENSMUSG00000056579	Tug1	1	0.997895	0.06	FALSE
ENSMUSG00000029144	Gtf3c2	1	0.997895	0.025	FALSE
ENSMUSG00000052139	Bre	1	0.997895	0.083	FALSE
ENSMUSG00000000441	Raf1	1	0.997895	0.021	TRUE
ENSMUSG00000028580	Pum1	1	0.997895	0.087	TRUE
ENSMUSG00000060227	Casc4	1	0.997895	0.066	FALSE
ENSMUSG00000042548	Asxl1	1	0.997895	0.061	FALSE
ENSMUSG00000068036	Mllt4	1	0.99789	0.034	TRUE
ENSMUSG00000036188	Ankmy2	1	0.99789	0.148	TRUE
ENSMUSG00000002981	Clptm1	1	0.99789	0.064	TRUE
ENSMUSG00000025026	Add3	1	0.99789	0.119	TRUE
ENSMUSG00000030536	Iqgap1	1	0.99789	0.061	FALSE
ENSMUSG00000059248	Sept9	1	0.99789	0.038	TRUE
ENSMUSG00000030102	Itpr1	1	0.997886	0.037	FALSE
ENSMUSG00000030867	Plk1	1	0.997886	0.088	TRUE
ENSMUSG00000007659	Bcl2l1	1	0.997886	0.118	TRUE
ENSMUSG00000043858	Nup62	1	0.997881	0.059	FALSE
ENSMUSG00000022962	Gart	1	0.997881	0.029	FALSE
ENSMUSG00000038954	Supt3h	1	0.997881	0.055	TRUE
ENSMUSG00000020522	Mfap3	1	0.997881	0.065	FALSE
ENSMUSG00000026970	Rbms1	1	0.997881	0.125	FALSE
ENSMUSG00000020721	Helz	1	0.997881	0.048	FALSE
ENSMUSG00000025583	Rptor	1	0.997881	0.03	TRUE
ENSMUSG00000022142	Nup155	1	0.997877	0.086	FALSE
ENSMUSG00000035954	Dock4	1	0.997877	0.155	TRUE
ENSMUSG00000040584	Abcb1a	1	0.997877	0.068	FALSE
ENSMUSG00000035726	Supt16h	1	0.997877	0.075	FALSE
ENSMUSG00000024042	Sik1	1	0.997877	0.039	TRUE
ENSMUSG00000053536	Cstf2t	1	0.997877	0.079	FALSE
ENSMUSG00000030104	Edem1	1	0.997877	0.05	FALSE
ENSMUSG00000018076	Med13l	1	0.997877	0.035	FALSE
ENSMUSG00000005089	Slc1a2	1	0.997877	0.028	FALSE
ENSMUSG00000020946	Gosr2	1	0.997877	0.107	FALSE
ENSMUSG00000029863	Casp2	1	0.997872	0.025	FALSE
ENSMUSG00000026219	Trip12	1	0.997872	0.008	FALSE
ENSMUSG00000034317	Trim59	1	0.997868	0.083	TRUE
ENSMUSG00000020134	Peli1	1	0.997868	0.059	FALSE
ENSMUSG00000015133	Lrrk1	1	0.997868	0.074	FALSE
ENSMUSG00000031835	Mbtps1	1	0.997868	0.077	FALSE
ENSMUSG00000025261	Huwe1	1	0.997868	0.045	FALSE
ENSMUSG00000032479	Mtap4	1	0.997868	0.088	FALSE
ENSMUSG00000037110	Ralgapa2	1	0.997868	0.092	FALSE
ENSMUSG00000027933	Ints3	1	0.997863	0.023	FALSE
ENSMUSG00000052414	Atf7	1	0.997863	0.153	FALSE
ENSMUSG00000035365	4930547N16Rik	1	0.997863	0.037	FALSE
ENSMUSG00000026355	Mcm6	1	0.997863	0.035	FALSE
ENSMUSG00000016528	Mapkapk2	1	0.997863	0.023	FALSE
ENSMUSG00000051306	Usp42	1	0.997863	0.105	FALSE
ENSMUSG00000028960	Ube4b	1	0.997863	0.11	TRUE
ENSMUSG00000063810	Alms1	1	0.997859	0.044	FALSE
ENSMUSG00000001525	Tubb5	1	0.997859	0.089	TRUE
ENSMUSG00000024073	Birc6	1	0.997859	0.088	TRUE
ENSMUSG00000061411	8430427H17Rik	1	0.997859	0.065	FALSE
ENSMUSG00000050017	Pitpnb	1	0.997854	0.042	FALSE
ENSMUSG00000042744	AU042671	1	0.997854	0.077	FALSE
ENSMUSG00000027678	Ncoa3	1	0.997854	0.109	TRUE
ENSMUSG00000008429	Herpud2	1	0.997849	0.045	FALSE
ENSMUSG00000035900	Gramd4	1	0.997849	0.043	FALSE
ENSMUSG00000028559	Osbpl9	1	0.997849	0.025	FALSE
ENSMUSG00000037474	Dtl	1	0.997849	0.07	TRUE
ENSMUSG00000078676	Casc3	1	0.997845	0.107	FALSE
ENSMUSG00000028413	B4galt1	1	0.99784	0.109	TRUE
ENSMUSG00000028426	Rad23b	1	0.997835	0.111	TRUE
ENSMUSG00000028551	Cdkn2c	1	0.997835	0.021	TRUE
ENSMUSG00000074622	Mafb	1	0.995851	0.033	TRUE
ENSMUSG00000024805	Pcgf5	1	0.995842	0.048	TRUE
ENSMUSG00000027777	Schip1	1	0.995816	0.08	TRUE
ENSMUSG00000015243	Abca1	1	0.995816	0.143	FALSE
ENSMUSG00000020257	Wdr82	1	0.995816	0.027	FALSE
ENSMUSG00000029516	Cit	1	0.995816	0.027	TRUE
ENSMUSG00000027111	Itga6	1	0.995807	0.029	FALSE
ENSMUSG00000014355	Anapc1	1	0.995807	0.075	FALSE
ENSMUSG00000031529	Tnks	1	0.995798	0.088	FALSE
ENSMUSG00000044949	Ubtd2	1	0.995798	0.045	FALSE
ENSMUSG00000029379	Cxcl3	1	0.995798	0.032	FALSE
ENSMUSG00000027010	Slc25a12	1	0.995798	0.065	TRUE
ENSMUSG00000022404	Slc25a17	1	0.995789	0.146	FALSE
ENSMUSG00000034902	Pip5k1c	1	0.995789	0.063	FALSE
ENSMUSG00000048706	D4Bwg0951e	1	0.995789	0.051	FALSE
ENSMUSG00000025935	Tram1	1	0.995781	0.055	TRUE
ENSMUSG00000030199	Etv6	1	0.995781	0.17	TRUE
ENSMUSG00000044340	Phlpp1	1	0.995772	0.067	TRUE
ENSMUSG00000049791	Fzd4	1	0.995772	0.055	FALSE
ENSMUSG00000036053	Fmnl2	1	0.995772	0.051	FALSE
ENSMUSG00000026893	Gca	1	0.995772	0.031	FALSE
ENSMUSG00000048769		1	0.995763	0.165	FALSE
ENSMUSG00000025607	Copg2	1	0.995763	0.176	FALSE
ENSMUSG00000053470	Kdm3a	1	0.995763	0.096	FALSE
ENSMUSG00000020166	Cnot2	1	0.995763	0.159	TRUE
ENSMUSG00000040274	Cdk6	1	0.995754	0.053	TRUE
ENSMUSG00000056342	Usp34	1	0.995745	0.108	FALSE
ENSMUSG00000026558	Uck2	1	0.995745	0.075	TRUE
ENSMUSG00000034269	Setd5	1	0.995736	0.129	FALSE
ENSMUSG00000049091	Sephs2	1	0.995736	0.101	FALSE
ENSMUSG00000031488	Rab11fip1	1	0.995726	0.066	FALSE
ENSMUSG00000033060	Lmo7	1	0.995726	0.149	FALSE
ENSMUSG00000018909	Arrb1	1	0.995726	0.03	FALSE
ENSMUSG00000031988	Vps26b	1	0.995708	0.095	FALSE
ENSMUSG00000061607	Mdc1	1	0.995708	0.018	TRUE
ENSMUSG00000024120	Lrpprc	1	0.995708	0.141	FALSE
ENSMUSG00000037926	Ssh2	1	0.995708	0.156	TRUE
ENSMUSG00000034135	Sik3	1	0.995699	0.031	FALSE
ENSMUSG00000033166	Dis3	1	0.995699	0.072	FALSE
ENSMUSG00000026842	Abl1	1	0.995699	0.035	TRUE
ENSMUSG00000042814	Mcts2	1	0.995699	0.049	FALSE
ENSMUSG00000015656	Hspa8	1	0.99569	0.043	TRUE
ENSMUSG00000041313	Slc7a1	1	0.99568	0.044	TRUE
ENSMUSG00000027823	Gmps	1	0.995652	0.079	FALSE
ENSMUSG00000042590	Ipo11	1	0.995643	0.099	TRUE
ENSMUSG00000064367	mt-Nd5	1	0.99375	0.06	FALSE
ENSMUSG00000023026	Dip2b	1	0.993737	0.19	FALSE
ENSMUSG00000054027	Nt5dc3	1	0.993737	0.051	FALSE
ENSMUSG00000039748	Exo1	1	0.993737	0.184	TRUE
ENSMUSG00000059409	Ppp2r5d	1	0.993724	0.077	FALSE
ENSMUSG00000022463	Srebf2	1	0.993711	0.035	FALSE
ENSMUSG00000032470	Mras	1	0.993711	0.132	FALSE
ENSMUSG00000035933	Cog5	1	0.993684	0.093	FALSE
ENSMUSG00000069662	Marcks	1	0.993684	0.05	TRUE
ENSMUSG00000036636	Clcn7	1	0.993684	0.114	TRUE
ENSMUSG00000020315	Spnb2	1	0.993684	0.137	FALSE
ENSMUSG00000048578	Mlec	1	0.993684	0.061	FALSE
ENSMUSG00000020590	Snx13	1	0.993671	0.028	TRUE
ENSMUSG00000037461	Ints7	1	0.993671	0.157	TRUE
ENSMUSG00000039804	Ncoa5	1	0.993671	0.076	TRUE
ENSMUSG00000072568		1	0.993658	0.04	FALSE
ENSMUSG00000034354	Mtmr3	1	0.993658	0.065	FALSE
ENSMUSG00000029414	Kntc1	1	0.993658	0.142	FALSE
ENSMUSG00000019779	Frk	1	0.993644	0.126	FALSE
ENSMUSG00000039704	Lmbrd2	1	0.993631	0.026	FALSE
ENSMUSG00000042688	Mapk6	1	0.993631	0.104	FALSE
ENSMUSG00000031256	Cstf2	1	0.993631	0.032	FALSE
ENSMUSG00000024068	Spast	1	0.993631	0.05	TRUE
ENSMUSG00000034021	Pds5b	1	0.993631	0.131	FALSE
ENSMUSG00000028019	Pdgfc	1	0.993617	0.081	TRUE
ENSMUSG00000019916	P4ha1	1	0.993603	0.042	FALSE
ENSMUSG00000020114	Cand1	1	0.993603	0.155	TRUE
ENSMUSG00000029722	Agfg2	1	0.993603	0.072	FALSE
ENSMUSG00000025728	Pigq	1	0.99359	0.031	FALSE
ENSMUSG00000047248	C2cd3	1	0.99359	0.107	FALSE
ENSMUSG00000031668	Eif2ak3	1	0.993576	0.09	FALSE
ENSMUSG00000021745	Ptprg	1	0.993562	0.058	FALSE
ENSMUSG00000056124	B4galt6	1	0.993562	0.149	TRUE
ENSMUSG00000039201	Tbc1d25	1	0.993562	0.072	FALSE
ENSMUSG00000020978	Klhdc2	1	0.993562	0.023	FALSE
ENSMUSG00000028820	Sfpq	1	0.993562	0.101	FALSE
ENSMUSG00000022883	Robo1	1	0.993534	0.076	FALSE
ENSMUSG00000040663	Clcf1	1	0.993521	0.055	FALSE
ENSMUSG00000044150	A830080D01Rik	1	0.993506	0.053	FALSE
ENSMUSG00000027007	Ssfa2	1	0.993506	0.132	FALSE
ENSMUSG00000034101	Ctnnd1	1	0.993506	0.102	TRUE
ENSMUSG00000020611	Gna13	1	0.993506	0.148	FALSE
ENSMUSG00000061981	Flot2	1	0.993492	0.076	FALSE
ENSMUSG00000025203	Scd2	1	0.99345	0.091	FALSE
ENSMUSG00000024908	Saps3	1	0.991667	0.184	TRUE
ENSMUSG00000039202	Abhd2	1	0.991667	0.138	TRUE
ENSMUSG00000028646	Rragc	1	0.991632	0.033	FALSE
ENSMUSG00000024789	Jak2	1	0.991597	0.032	TRUE
ENSMUSG00000041406	BC055324	1	0.991597	0.052	TRUE
ENSMUSG00000033953	Ppp3r1	1	0.991579	0.084	FALSE
ENSMUSG00000054321	Taf4b	1	0.991561	0.091	FALSE
ENSMUSG00000022272	Myo10	1	0.991561	0.179	FALSE
ENSMUSG00000024182	Axin1	1	0.991561	0.046	FALSE
ENSMUSG00000041057	Wdr43	1	0.991561	0.038	TRUE
ENSMUSG00000024074	Crim1	1	0.991543	0.032	TRUE
ENSMUSG00000041870	Ankrd13a	1	0.991543	0.099	FALSE
ENSMUSG00000032320	Rcn2	1	0.991525	0.029	FALSE
ENSMUSG00000025324	Atp10a	1	0.991525	0.16	FALSE
ENSMUSG00000034390	4933407C03Rik	1	0.991525	0.079	FALSE
ENSMUSG00000054611	Kdm2a	1	0.991507	0.152	FALSE
ENSMUSG00000039089	L3mbtl3	1	0.991507	0.065	FALSE
ENSMUSG00000021196	Pfkp	1	0.991489	0.145	TRUE
ENSMUSG00000019302	Atp6v0a1	1	0.991489	0.128	FALSE
ENSMUSG00000032047	Acat1	1	0.991471	0.061	FALSE
ENSMUSG00000001891	Ugp2	1	0.991471	0.119	FALSE
ENSMUSG00000034075	Zdhhc5	1	0.991471	0.121	FALSE
ENSMUSG00000030516	Tjp1	1	0.991453	0.182	TRUE
ENSMUSG00000026319	2310035C23Rik	1	0.991435	0.114	FALSE
ENSMUSG00000027715	Ccna2	1	0.991416	0.15	TRUE
ENSMUSG00000025871	4833439L19Rik	1	0.991416	0.048	FALSE
ENSMUSG00000021190	Lgmn	1	0.991416	0.041	TRUE
ENSMUSG00000032336	Nptn	1	0.991416	0.026	FALSE
ENSMUSG00000037544	Dlgap5	1	0.991304	0.108	FALSE
ENSMUSG00000019978	Epb4.1l2	1	0.989627	0.086	FALSE
ENSMUSG00000026662	Sephs1	1	0.989605	0.18	TRUE
ENSMUSG00000024640	Psat1	1	0.989562	0.135	FALSE
ENSMUSG00000031996	Aplp2	1	0.989518	0.119	TRUE
ENSMUSG00000033228	Sfrs2ip	1	0.989518	0.095	FALSE
ENSMUSG00000010392	Gosr1	1	0.989496	0.096	FALSE
ENSMUSG00000029016	Clcn6	1	0.989496	0.025	TRUE
ENSMUSG00000041135	Ripk2	1	0.989474	0.131	FALSE
ENSMUSG00000022477	Aco2	1	0.989451	0.093	FALSE
ENSMUSG00000031703	Itfg1	1	0.989451	0.03	TRUE
ENSMUSG00000044308	Ubr3	1	0.989429	0.105	TRUE
ENSMUSG00000027242	Wdr76	1	0.989429	0.145	FALSE
ENSMUSG00000029633		1	0.989407	0.078	FALSE
ENSMUSG00000032714	Syde1	1	0.989384	0.061	FALSE
ENSMUSG00000000759	Tubgcp3	1	0.989362	0.032	TRUE
ENSMUSG00000033855	Ston1	1	0.989362	0.109	FALSE
ENSMUSG00000021939	Ctsb	1	0.989339	0.029	FALSE
ENSMUSG00000037519	Ppfia1	1	0.989339	0.109	TRUE
ENSMUSG00000000378	Ccm2	1	0.989316	0.062	FALSE
ENSMUSG00000042207	Kdm5b	1	0.989316	0.141	FALSE
ENSMUSG00000037513	Samd4b	1	0.989247	0.044	FALSE
ENSMUSG00000030471	Zdhhc13	1	0.989224	0.036	FALSE
ENSMUSG00000033623	Pcgf3	1	0.989224	0.144	FALSE
ENSMUSG00000038612	Mcl1	1	0.989083	0.036	TRUE
ENSMUSG00000055319	Sec23ip	1	0.989011	0.173	TRUE
ENSMUSG00000053716	Dusp7	1	0.9875	0.186	FALSE
ENSMUSG00000038619	Ensa	1	0.987474	0.128	FALSE
ENSMUSG00000040152	Thbs1	1	0.987448	0.088	TRUE
ENSMUSG00000034820	Cpsf7	1	0.987421	0.102	TRUE
ENSMUSG00000033377	Palmd	1	0.987421	0.153	FALSE
ENSMUSG00000026888	Grb14	1	0.987421	0.046	FALSE
ENSMUSG00000055531	Cpsf6	1	0.987395	0.163	FALSE
ENSMUSG00000032481	Smarcc1	1	0.987395	0.12	FALSE
ENSMUSG00000026409	Pfkfb2	1	0.987368	0.026	FALSE
ENSMUSG00000027845	Dclre1b	1	0.987342	0.15	TRUE
ENSMUSG00000030605	Mfge8	1	0.987342	0.067	FALSE
ENSMUSG00000028152	Tspan5	1	0.987342	0.109	FALSE
ENSMUSG00000028525	Pde4b	1	0.987315	0.09	FALSE
ENSMUSG00000026496	Parp1	1	0.987261	0.098	FALSE
ENSMUSG00000072082	Ccnf	1	0.987207	0.132	TRUE
ENSMUSG00000024513	Mbd2	1	0.987179	0.116	FALSE
ENSMUSG00000009585	Apobec3	1	0.987179	0.083	FALSE
ENSMUSG00000018849	Wwc1	1	0.987179	0.028	TRUE
ENSMUSG00000032898	Fbxo21	1	0.987179	0.045	FALSE
ENSMUSG00000032300	1700017B05Rik	1	0.987152	0.027	FALSE
ENSMUSG00000052299	Rnf160	1	0.987152	0.139	FALSE
ENSMUSG00000048000	Gigyf2	1	0.987152	0.154	FALSE
ENSMUSG00000005686	Ampd3	1	0.987152	0.15	FALSE
ENSMUSG00000020366	Mapk9	1	0.987124	0.045	FALSE
ENSMUSG00000041439	Mfsd6	1	0.987097	0.08	TRUE
ENSMUSG00000021731	Mrps30	1	0.987097	0.123	FALSE
ENSMUSG00000028409	Smu1	1	0.987069	0.053	TRUE
ENSMUSG00000020790	Ankfy1	1	0.987069	0.134	TRUE
ENSMUSG00000042195	Slc35f2	1	0.986928	0.048	TRUE
ENSMUSG00000002227	Mov10	1	0.985417	0.033	FALSE
ENSMUSG00000022346	Myc	1	0.985356	0.117	FALSE
ENSMUSG00000020044	Timp3	1	0.985325	0.134	TRUE
ENSMUSG00000036599	Chst12	1	0.985325	0.081	FALSE
ENSMUSG00000035311	Gnptab	1	0.985294	0.086	FALSE
ENSMUSG00000021650	Ptcd2	1	0.985232	0.154	FALSE
ENSMUSG00000027248	Pdia3	1	0.985201	0.109	FALSE
ENSMUSG00000038563	Eftud1	1	0.985169	0.161	FALSE
ENSMUSG00000043909	Trp53bp1	1	0.985169	0.151	FALSE
ENSMUSG00000038848	Ythdf1	1	0.985169	0.124	FALSE
ENSMUSG00000001627	Ifrd1	1	0.985138	0.057	TRUE
ENSMUSG00000029657	Hsph1	1	0.985138	0.167	FALSE
ENSMUSG00000038658	C030046E11Rik	1	0.985106	0.17	FALSE
ENSMUSG00000038633	Degs1	1	0.985075	0.035	FALSE
ENSMUSG00000014767	Tbp	1	0.985043	0.187	FALSE
ENSMUSG00000010097	Nxf1	1	0.985043	0.023	TRUE
ENSMUSG00000066571	4931406P16Rik	1	0.985043	0.19	FALSE
ENSMUSG00000027309	4930402H24Rik	1	0.985043	0.142	TRUE
ENSMUSG00000042460	C1galt1	1	0.984979	0.038	FALSE
ENSMUSG00000024270	Slc39a6	1	0.984946	0.102	TRUE
ENSMUSG00000025373	Rnf41	1	0.984946	0.089	FALSE
ENSMUSG00000004798	Ulk2	1	0.984914	0.172	FALSE
ENSMUSG00000032349	Elovl5	1	0.983299	0.106	TRUE
ENSMUSG00000042834	D0H4S114	1	0.983229	0.137	FALSE
ENSMUSG00000047888	Tnrc6b	1	0.983229	0.076	FALSE
ENSMUSG00000027630	Tbl1xr1	1	0.983158	0.11	FALSE
ENSMUSG00000021665	Hexb	1	0.983158	0.018	TRUE
ENSMUSG00000025278	Flnb	1	0.983122	0.119	FALSE
ENSMUSG00000024242	Map4k3	1	0.983122	0.188	FALSE
ENSMUSG00000049553	Polr1a	1	0.983087	0.18	TRUE
ENSMUSG00000022748	2610528E23Rik	1	0.983051	0.091	TRUE
ENSMUSG00000035545	Leng8	1	0.983015	0.06	FALSE
ENSMUSG00000028068	Iqgap3	1	0.982979	0.162	TRUE
ENSMUSG00000061360	Phf5a	1	0.982942	0.08	FALSE
ENSMUSG00000069601	Ank3	1	0.982942	0.161	FALSE
ENSMUSG00000028677	Rnf220	1	0.982942	0.069	TRUE
ENSMUSG00000030314	Atg7	1	0.982906	0.041	FALSE
ENSMUSG00000029068	Ccnl2	1	0.982906	0.032	FALSE
ENSMUSG00000041779	Tram2	1	0.982833	0.041	TRUE
ENSMUSG00000058454	Dhcr7	1	0.982796	0.079	TRUE
ENSMUSG00000025154	Arhgap19	1	0.982684	0.14	FALSE
ENSMUSG00000042390	Gatad2b	1	0.981092	0.143	TRUE
ENSMUSG00000029467	Atp2a2	1	0.981053	0.149	FALSE
ENSMUSG00000029207	Apbb2	1	0.980932	0.106	TRUE
ENSMUSG00000028618	Tmem59	1	0.980932	0.032	TRUE
ENSMUSG00000052331	Ankrd44	1	0.980892	0.191	TRUE
ENSMUSG00000040181	Fmo1	1	0.980892	0.093	FALSE
ENSMUSG00000069844	Sco1	1	0.98081	0.073	FALSE
ENSMUSG00000024045	Akap8	1	0.980769	0.193	FALSE
ENSMUSG00000017288	Vps53	1	0.980769	0.178	FALSE
ENSMUSG00000024754	Tmem2	1	0.980728	0.104	FALSE
ENSMUSG00000021273	Fdft1	1	0.980728	0.066	FALSE
ENSMUSG00000035725	Prkx	1	0.980728	0.077	FALSE
ENSMUSG00000034157	2310044G17Rik	1	0.980687	0.025	FALSE
ENSMUSG00000034832	B430006D22Rik	1	0.980687	0.082	TRUE
ENSMUSG00000011877	Git1	1	0.980645	0.043	FALSE
ENSMUSG00000046985	Tapt1	1	0.980603	0.181	FALSE
ENSMUSG00000040560	Wdr7	1	0.979123	0.054	TRUE
ENSMUSG00000024486	Hbegf	1	0.979079	0.069	TRUE
ENSMUSG00000022360	Atad2	1	0.978992	0.083	FALSE
ENSMUSG00000005968	Tuft1	1	0.978947	0.052	FALSE
ENSMUSG00000052539	Magi3	1	0.978947	0.107	TRUE
ENSMUSG00000029482	Aacs	1	0.978814	0.083	FALSE
ENSMUSG00000027523	Gnas	1	0.978814	0.023	FALSE
ENSMUSG00000035168	Tanc1	1	0.978723	0.027	FALSE
ENSMUSG00000035245	A130022J15Rik	1	0.978678	0.13	FALSE
ENSMUSG00000040021	Lats1	1	0.978541	0.1	FALSE
ENSMUSG00000003778	Brd8	1	0.978495	0.095	FALSE
ENSMUSG00000031004	Mki67	1	0.978495	0.097	TRUE
ENSMUSG00000024357	Sil1	1	0.978448	0.096	FALSE
ENSMUSG00000024542	Cep192	1	0.977131	0.131	TRUE
ENSMUSG00000051177	Plcb1	1	0.977035	0.068	FALSE
ENSMUSG00000051232	Tmem199	1	0.976793	0.03	FALSE
ENSMUSG00000022407	Adsl	1	0.976744	0.044	FALSE
ENSMUSG00000038902	Pogz	1	0.976744	0.19	FALSE
ENSMUSG00000039968	Rsbn1l	1	0.976645	0.155	FALSE
ENSMUSG00000003458	Ncstn	1	0.976645	0.022	FALSE
ENSMUSG00000032218	Ccnb2	1	0.976546	0.055	TRUE
ENSMUSG00000023010	Tmbim6	1	0.976445	0.036	FALSE
ENSMUSG00000019961	Tmpo	1	0.974843	0.128	TRUE
ENSMUSG00000036777	Anln	1	0.974737	0.165	TRUE
ENSMUSG00000022724	Mina	1	0.974468	0.129	TRUE
ENSMUSG00000045482	Trrap	1	0.974414	0.149	TRUE
ENSMUSG00000079558		1	0.97286	0.039	FALSE
ENSMUSG00000035161	Ints6	1	0.972746	0.168	FALSE
ENSMUSG00000025764	Phf17	1	0.972632	0.038	TRUE
ENSMUSG00000027665	Pik3ca	1	0.972574	0.166	FALSE
ENSMUSG00000035873	Pawr	1	0.972574	0.082	FALSE
ENSMUSG00000029073	Gltpd1	1	0.972399	0.14	FALSE
ENSMUSG00000062078	Qk	1	0.972281	0.196	FALSE
ENSMUSG00000038280	Ostm1	1	0.972281	0.045	TRUE
ENSMUSG00000037112	Sik2	1	0.972222	0.174	FALSE
ENSMUSG00000020659	Cbll1	1	0.972163	0.065	FALSE
ENSMUSG00000055065	Ddx17	1	0.971861	0.13	FALSE
ENSMUSG00000048696	Mex3d	1	0.971616	0.123	FALSE
ENSMUSG00000005397	Gm2399	1	0.971193	0.18	FALSE
ENSMUSG00000031400	G6pdx	1	0.97065	0.048	FALSE
ENSMUSG00000066568	Lsm14a	1	0.970588	0.197	TRUE
ENSMUSG00000004266	Ptpn6	1	0.970526	0.08	FALSE
ENSMUSG00000005501	Usp40	1	0.970402	0.146	FALSE
ENSMUSG00000027775	Mfsd1	1	0.970276	0.091	TRUE
ENSMUSG00000029185	Fam114a1	1	0.970213	0.076	FALSE
ENSMUSG00000023977	Ubr2	1	0.970149	0.168	TRUE
ENSMUSG00000001052	Sec24b	1	0.969072	0.192	FALSE
ENSMUSG00000020783	1200014J11Rik	1	0.968619	0.088	FALSE
ENSMUSG00000019087	Atp6ap1	1	0.968487	0.079	TRUE
ENSMUSG00000032867	Fbxw8	1	0.968487	0.107	FALSE
ENSMUSG00000043702	Pde12	1	0.968288	0.135	FALSE
ENSMUSG00000035569	Ankrd11	1	0.968288	0.033	FALSE
ENSMUSG00000034801	Sos2	1	0.96822	0.195	FALSE
ENSMUSG00000038244	Mical2	1	0.968085	0.134	FALSE
ENSMUSG00000029082	Bst1	1	0.968017	0.069	TRUE
ENSMUSG00000046897	Zfp740	1	0.967949	0.131	FALSE
ENSMUSG00000058388	Phtf1	1	0.967742	0.15	FALSE
ENSMUSG00000026701	Prdx6	1	0.967532	0.03	FALSE
ENSMUSG00000026229	Psmd1	1	0.96696	0.179	FALSE
ENSMUSG00000046994	Mars2	1	0.966527	0.045	FALSE
ENSMUSG00000026335	Pam	1	0.966245	0.154	TRUE
ENSMUSG00000035305	Ror1	1	0.966245	0.125	FALSE
ENSMUSG00000037062	Sh3glb1	1	0.966102	0.052	FALSE
ENSMUSG00000022752	Tomm70a	1	0.96603	0.172	FALSE
ENSMUSG00000003814	Calr	1	0.96603	0.024	FALSE
ENSMUSG00000034171	Faah	1	0.965739	0.191	FALSE
ENSMUSG00000027699	Ect2	1	0.963983	0.179	FALSE
ENSMUSG00000032557	Uba5	1	0.963907	0.048	TRUE
ENSMUSG00000006585	Cdt1	1	0.963675	0.112	TRUE
ENSMUSG00000030315	Vgll4	1	0.962343	0.056	FALSE
ENSMUSG00000024098	Twsg1	1	0.961538	0.09	TRUE
ENSMUSG00000026667	Uhmk1	1	0.96129	0.153	FALSE
ENSMUSG00000020185	E2f7	1	0.96	0.158	FALSE
ENSMUSG00000028108	Ecm1	1	0.959916	0.086	FALSE
ENSMUSG00000054115	Skp2	1	0.959746	0.034	FALSE
ENSMUSG00000048039	Isg20l2	1	0.959746	0.157	FALSE
ENSMUSG00000032009	Sesn3	1	0.959574	0.04	TRUE
ENSMUSG00000002778	Kdelr1	1	0.959488	0.066	FALSE
ENSMUSG00000054574	Dnajc13	1	0.958071	0.112	TRUE
ENSMUSG00000044783	Hjurp	1	0.957983	0.188	TRUE
ENSMUSG00000032193	Ldlr	1	0.957356	0.108	TRUE
ENSMUSG00000068196	Col8a1	1	0.956522	0.022	FALSE
ENSMUSG00000000567	Sox9	1	0.956341	0.135	FALSE
ENSMUSG00000002055	Spag5	1	0.955696	0.022	FALSE
ENSMUSG00000021179	BC002230	1	0.955319	0.079	FALSE
ENSMUSG00000084214		1	0.955032	0.154	FALSE
ENSMUSG00000020919	Stat5b	1	0.954262	0.136	FALSE
ENSMUSG00000027575	Arfgap1	1	0.953291	0.042	FALSE
ENSMUSG00000037253	Mex3c	1	0.953191	0.123	FALSE
ENSMUSG00000040540		1	0.952688	0.131	FALSE
ENSMUSG00000014496	Ankrd28	1	0.951477	0.041	FALSE
ENSMUSG00000027995	Tlr2	1	0.950959	0.063	FALSE
ENSMUSG00000020387	Phf15	1	0.949367	0.059	TRUE
ENSMUSG00000061559	Wdr61	1	0.948387	0.151	FALSE
ENSMUSG00000030946	Lhpp	1	0.947589	0.076	TRUE
ENSMUSG00000048878	Hexim1	1	0.946695	0.077	TRUE
ENSMUSG00000049288	Lix1l	1	0.946121	0.042	FALSE
ENSMUSG00000009470	Tnpo1	1	0.945493	0.109	TRUE
ENSMUSG00000041303	Gtf3c3	1	0.944798	0.148	TRUE
ENSMUSG00000026107	Obfc2a	1	0.944444	0.034	FALSE
ENSMUSG00000040506	Ambra1	1	0.944325	0.079	FALSE
ENSMUSG00000025332	Kdm5c	1	0.941788	0.161	FALSE
ENSMUSG00000066152	Slc31a2	1	0.939914	0.169	FALSE
ENSMUSG00000028776	Tinagl1	1	0.939525	0.04	FALSE
ENSMUSG00000007891	Ctsd	1	0.938429	0.068	FALSE
ENSMUSG00000026749	Nek6	1	0.937901	0.051	FALSE
ENSMUSG00000032253	Phip	1	0.936441	0.102	FALSE
ENSMUSG00000026437	Cdk18	1	0.936345	0.067	FALSE
ENSMUSG00000009772	Nuak2	1	0.936306	0.089	FALSE
ENSMUSG00000004896	BC023814	1	0.935622	0.04	TRUE
ENSMUSG00000039031	Arhgap18	1	0.932203	0.035	TRUE
ENSMUSG00000022265	Ank	1	0.930233	0.036	FALSE
ENSMUSG00000052214	Opa3	1	0.930233	0.094	FALSE
ENSMUSG00000041773	Enc1	1	0.930233	0.083	TRUE
ENSMUSG00000005410	Mcm5	1	0.930085	0.056	FALSE
ENSMUSG00000016256	Ctsz	1	0.928118	0.06	TRUE
ENSMUSG00000031447	Lamp1	1	0.927505	0.028	FALSE
ENSMUSG00000003402	Prkcsh	1	0.92735	0.179	TRUE
ENSMUSG00000042369	Rbm45	1	0.927195	0.017	FALSE
ENSMUSG00000066415	Msl2	1	0.925532	0.175	TRUE
ENSMUSG00000024926	Kat5	1	0.925373	0.132	FALSE
ENSMUSG00000031485	Prosc	1	0.925373	0.079	FALSE
ENSMUSG00000029640	Usp12	1	0.925	0.08	FALSE
ENSMUSG00000040481	Bptf	1	0.923729	0.159	FALSE
ENSMUSG00000022119	Rbm26	1	0.923241	0.188	FALSE
ENSMUSG00000028886	Eya3	1	0.923077	0.191	TRUE
ENSMUSG00000017776	Crk	1	0.922912	0.156	FALSE
ENSMUSG00000006369	Fbln1	1	0.922432	0.029	FALSE
ENSMUSG00000025239	Limd1	1	0.921776	0.174	FALSE
ENSMUSG00000038095	Sbno1	1	0.91974	0.175	FALSE
ENSMUSG00000039509	Nup133	1	0.918977	0.04	FALSE
ENSMUSG00000026880	Stom	1	0.916493	0.144	TRUE
ENSMUSG00000025085	Ablim1	1	0.916309	0.062	FALSE
ENSMUSG00000006014	Prg4	1	0.915966	0.166	FALSE
ENSMUSG00000041075	Fzd7	1	0.915612	0.074	TRUE
ENSMUSG00000005718	Tcfap4	1	0.913793	0.055	FALSE
ENSMUSG00000057738	Spna2	1	0.91342	0.199	FALSE
ENSMUSG00000000555	Itga5	1	0.9125	0.073	FALSE
ENSMUSG00000034575	Papd7	1	0.909853	0.088	TRUE
ENSMUSG00000036678	Aaas	1	0.909283	0.052	FALSE
ENSMUSG00000031370	Zrsr2	1	0.909283	0.129	FALSE
ENSMUSG00000022364	Wdr67	1	0.906639	0.118	FALSE
ENSMUSG00000025616	Usp16	1	0.906582	0.113	FALSE
ENSMUSG00000032733	Snx33	1	0.905462	0.108	FALSE
ENSMUSG00000037822	1110003E01Rik	1	0.905462	0.149	TRUE
ENSMUSG00000005667	Mthfd2	1	0.903158	0.064	FALSE
ENSMUSG00000004558	Ndrg2	1	0.901499	0.046	FALSE
ENSMUSG00000064341	mt-Nd1	1	0.901053	0.133	FALSE
ENSMUSG00000027712	Anxa5	1	0.900212	0.023	FALSE
ENSMUSG00000041594	Tmtc4	1	0.898734	0.061	FALSE
ENSMUSG00000041650	Pcca	1	0.897917	0.071	FALSE
ENSMUSG00000058317	Ube2e2	1	0.897059	0.174	FALSE
ENSMUSG00000023079	Gtf2ird1	1	0.896842	0.128	TRUE
ENSMUSG00000026374	Tsn	1	0.895966	0.183	FALSE
ENSMUSG00000058290	Espl1	1	0.892934	0.039	FALSE
ENSMUSG00000005142	Man2b1	1	0.888889	0.053	FALSE
ENSMUSG00000027655	Dhx35	1	0.888889	0.051	FALSE
ENSMUSG00000027496	Aurka	1	0.888186	0.108	TRUE
ENSMUSG00000026043	Col3a1	1	0.887712	0.093	TRUE
ENSMUSG00000024286	Ccny	1	0.885177	0.16	FALSE
ENSMUSG00000066306	Numa1	1	0.884696	0.177	FALSE
ENSMUSG00000051864	Tbc1d22a	1	0.884211	0.108	FALSE
ENSMUSG00000031527	Eri1	1	0.883227	0.128	TRUE
ENSMUSG00000022797	Tfrc	1	0.882845	0.127	FALSE
ENSMUSG00000020003	Pex7	1	0.88172	0.192	TRUE
ENSMUSG00000058447	Zfp82	1	0.881466	0.099	FALSE
ENSMUSG00000021413	Prpf4b	1	0.878723	0.119	FALSE
ENSMUSG00000030849	Fgfr2	1	0.877419	0.122	FALSE
ENSMUSG00000033970	Rfc3	1	0.87631	0.15	TRUE
ENSMUSG00000020260	Pofut2	1	0.873932	0.036	TRUE
ENSMUSG00000036918	Ttc7	1	0.869379	0.069	FALSE
ENSMUSG00000023764	Sfi1	1	0.869023	0.034	FALSE
ENSMUSG00000014303	Glis2	1	0.867925	0.127	FALSE
ENSMUSG00000022965	Ifngr2	1	0.867804	0.045	FALSE
ENSMUSG00000050989	Sepn1	1	0.867089	0.028	FALSE
ENSMUSG00000030894	Tpp1	1	0.866525	0.12	FALSE
ENSMUSG00000036676	Tmtc3	1	0.864807	0.087	FALSE
ENSMUSG00000028607	Cpt2	1	0.863539	0.045	FALSE
ENSMUSG00000029427	Zcchc8	1	0.862955	0.15	TRUE
ENSMUSG00000028330	Ncbp1	1	0.860759	0.197	FALSE
ENSMUSG00000002274	Metrn	1	0.860515	0.054	FALSE
ENSMUSG00000036980	Taf6	1	0.858974	0.073	FALSE
ENSMUSG00000030201	Lrp6	1	0.855626	0.124	TRUE
ENSMUSG00000027469	Tpx2	1	0.855011	0.175	TRUE
ENSMUSG00000034339		1	0.854701	0.147	FALSE
ENSMUSG00000020547	Bzw2	1	0.852941	0.088	TRUE
ENSMUSG00000022414	Tab1	1	0.852008	0.051	FALSE
ENSMUSG00000030451	Herc2	1	0.851775	0.139	FALSE
ENSMUSG00000040850	Psme4	1	0.84778	0.171	FALSE
ENSMUSG00000017929	B4galt5	1	0.84778	0.043	TRUE
ENSMUSG00000053510	Nrd1	1	0.846154	0.138	FALSE
ENSMUSG00000045629	Sh3tc2	1	0.845494	0.033	FALSE
ENSMUSG00000027330	Cdc25b	1	0.844681	0.11	TRUE
ENSMUSG00000037174	Elf2	1	0.842553	0.045	FALSE
ENSMUSG00000055491	Pprc1	1	0.841004	0.094	TRUE
ENSMUSG00000032097	Ddx6	1	0.8394	0.145	TRUE
ENSMUSG00000039087	Rreb1	1	0.839056	0.128	TRUE
ENSMUSG00000027650	2610036D13Rik	1	0.837838	0.041	TRUE
ENSMUSG00000037458	Azin1	1	0.836518	0.153	FALSE
ENSMUSG00000006301	Tmbim1	1	0.836478	0.021	TRUE
ENSMUSG00000036155	Mgat5	1	0.83617	0.097	FALSE
ENSMUSG00000030045	Mrpl19	1	0.830149	0.033	FALSE
ENSMUSG00000026039	Sgol2	1	0.827731	0.098	TRUE
ENSMUSG00000036916	Zfp280c	1	0.827586	0.159	FALSE
ENSMUSG00000027878	Notch2	1	0.826552	0.141	FALSE
ENSMUSG00000022451	Twf1	1	0.82516	0.148	FALSE
ENSMUSG00000018199	Trove2	1	0.824524	0.142	FALSE
ENSMUSG00000042303	Sgsm3	1	0.818763	0.042	FALSE
ENSMUSG00000014748	Tex261	1	0.81741	0.169	FALSE
ENSMUSG00000075376	Rc3h2	1	0.812095	0.174	FALSE
ENSMUSG00000058318	Phf21a	1	0.811321	0.185	TRUE
ENSMUSG00000028382	Rod1	1	0.807359	0.194	TRUE
ENSMUSG00000020696	Rffl	1	0.806794	0.176	TRUE
ENSMUSG00000058135	Gstm1	1	0.805195	0.154	FALSE
ENSMUSG00000002015	Bcap31	1	0.805085	0.097	TRUE
ENSMUSG00000030677	Kif22	1	0.805085	0.189	TRUE
ENSMUSG00000026172	Bcs1l	1	0.802998	0.091	TRUE
ENSMUSG00000019966	Kitl	1	0.8	0.092	TRUE
ENSMUSG00000005198	Polr2a	1	0.8	0.145	FALSE
ENSMUSG00000029554	Mad1l1	1	0.794492	0.15	TRUE
ENSMUSG00000073409	H2-Q8	1	0.794433	0.038	FALSE
ENSMUSG00000033227	Wnt6	1	0.792812	0.092	FALSE
ENSMUSG00000031617	Tmem184c	1	0.789809	0.115	FALSE
ENSMUSG00000037405	Icam1	1	0.7897	0.143	TRUE
ENSMUSG00000015747	Vps45	1	0.789474	0.076	FALSE
ENSMUSG00000035329	Fbxo33	1	0.787686	0.075	FALSE
ENSMUSG00000066643	Wdr35	1	0.78481	0.167	FALSE
ENSMUSG00000019851	Perp	1	0.784067	0.142	TRUE
ENSMUSG00000030652	Coq7	1	0.7827	0.159	FALSE
ENSMUSG00000024240	Epc1	1	0.778947	0.175	FALSE
ENSMUSG00000028293	Slc35a1	1	0.778017	0.066	TRUE
ENSMUSG00000069539	Scyl2	1	0.776398	0.167	FALSE
ENSMUSG00000031508	Ankrd10	1	0.767932	0.049	TRUE
ENSMUSG00000028975	Pex14	1	0.767442	0.072	TRUE
ENSMUSG00000056429	Tgoln1	1	0.765591	0.151	FALSE
ENSMUSG00000034349	Smc4	1	0.764331	0.153	TRUE
ENSMUSG00000045679	Pqlc3	1	0.759916	0.027	TRUE
ENSMUSG00000014859	E2f4	1	0.75974	0.061	FALSE
ENSMUSG00000024260	Sap130	1	0.749478	0.193	TRUE
ENSMUSG00000056917	Sipa1	1	0.748454	0.059	TRUE
ENSMUSG00000070408		1	0.748414	0.066	FALSE
ENSMUSG00000003585	Sec14l2	1	0.746862	0.181	FALSE
ENSMUSG00000017707	Serinc3	1	0.746809	0.183	FALSE
ENSMUSG00000020092	X99384	1	0.746725	0.069	FALSE
ENSMUSG00000036202	Rif1	1	0.746237	0.096	FALSE
ENSMUSG00000027889	Ampd2	1	0.745798	0.122	FALSE
ENSMUSG00000022270	Fam134b	1	0.744589	0.144	FALSE
ENSMUSG00000074305	C230081A13Rik	1	0.742072	0.199	FALSE
ENSMUSG00000003363	Pld3	1	0.740426	0.071	FALSE
ENSMUSG00000029998	Pcyox1	1	0.740426	0.174	TRUE
ENSMUSG00000067851	Arfgef1	1	0.740042	0.074	TRUE
ENSMUSG00000006740	Kif5b	1	0.735849	0.182	FALSE
ENSMUSG00000007613	Tgfbr1	1	0.734737	0.175	FALSE
ENSMUSG00000027654	Fam83d	1	0.733475	0.055	TRUE
ENSMUSG00000022564	Grina	1	0.732484	0.12	FALSE
ENSMUSG00000031823	Zdhhc7	1	0.73176	0.045	FALSE
ENSMUSG00000060548	Tnfrsf19	1	0.731183	0.197	FALSE
ENSMUSG00000025068	Gsto1	1	0.730769	0.069	FALSE
ENSMUSG00000060802	B2m	1	0.730603	0.044	FALSE
ENSMUSG00000047044	D030056L22Rik	1	0.729211	0.045	TRUE
ENSMUSG00000041734	Kirrel	1	0.72479	0.038	FALSE
ENSMUSG00000036144	Meox2	1	0.723849	0.068	TRUE
ENSMUSG00000030685	Kctd13	1	0.72	0.04	TRUE
ENSMUSG00000030225	Dera	1	0.715812	0.082	TRUE
ENSMUSG00000061119	Prcp	1	0.715517	0.032	TRUE
ENSMUSG00000036026	Tmem63b	1	0.713983	0.097	TRUE
ENSMUSG00000002249	Tead3	1	0.713376	0.042	FALSE
ENSMUSG00000078276		1	0.707983	0.108	FALSE
ENSMUSG00000020585	Laptm4a	1	0.704883	0.058	TRUE
ENSMUSG00000010290	AI597479	1	0.703158	0.063	FALSE
ENSMUSG00000048497	Mmgt2	1	0.70276	0.185	FALSE
ENSMUSG00000029703	Lrwd1	1	0.701053	0.097	FALSE
ENSMUSG00000030042	Pole4	1	0.697034	0.037	TRUE
ENSMUSG00000078240		1	0.690377	0.058	FALSE
ENSMUSG00000020739	Nup85	1	0.685106	0.077	TRUE
ENSMUSG00000028684	Urod	1	0.682403	0.097	TRUE
ENSMUSG00000019920	Lims1	1	0.682303	0.193	FALSE
ENSMUSG00000028124	Gclm	1	0.680761	0.191	FALSE
ENSMUSG00000025492	Ifitm3	1	0.680258	0.105	TRUE
ENSMUSG00000052609	Plekhg3	1	0.679487	0.046	FALSE
ENSMUSG00000026317	Cln8	1	0.67666	0.135	FALSE
ENSMUSG00000029464	Gpn3	1	0.673077	0.149	FALSE
ENSMUSG00000037172	E330009J07Rik	1	0.668085	0.092	TRUE
ENSMUSG00000031578	Mak16	1	0.66453	0.076	FALSE
ENSMUSG00000024048	2900073G15Rik	1	0.661734	0.12	FALSE
ENSMUSG00000021532	Fastkd3	1	0.659483	0.073	FALSE
ENSMUSG00000005732	Ranbp1	1	0.655391	0.027	TRUE
ENSMUSG00000022141	Nipbl	1	0.652632	0.162	FALSE
ENSMUSG00000032643	Fhl3	1	0.651899	0.122	FALSE
ENSMUSG00000026856	Dolpp1	1	0.647558	0.083	FALSE
ENSMUSG00000017310	Spint4	1	0.645652	0.144	FALSE
ENSMUSG00000008136	Fhl2	1	0.645435	0.051	FALSE
ENSMUSG00000054855	Rnd1	1	0.64482	0.04	FALSE
ENSMUSG00000033416	1110038D17Rik	1	0.639738	0.062	FALSE
ENSMUSG00000033039	Micall1	1	0.634043	0.069	FALSE
ENSMUSG00000015837	Sqstm1	1	0.625	0.178	FALSE
ENSMUSG00000020471	Pold2	1	0.619958	0.124	FALSE
ENSMUSG00000044456	Rin3	1	0.612903	0.189	FALSE
ENSMUSG00000032491	Nradd	1	0.611345	0.182	FALSE
ENSMUSG00000040177	2310057M21Rik	1	0.609442	0.03	FALSE
ENSMUSG00000027115	Kif18a	1	0.608879	0.141	TRUE
ENSMUSG00000055839	Tceb2	1	0.604651	0.132	TRUE
ENSMUSG00000073000		1	0.601266	0.189	FALSE
ENSMUSG00000053581	Zfand2a	1	0.587607	0.123	TRUE
ENSMUSG00000078485	Plekhn1	1	0.559574	0.172	FALSE
ENSMUSG00000021890	Eaf1	1	0.553911	0.054	FALSE
ENSMUSG00000028538	St3gal3	1	0.546809	0.091	FALSE
ENSMUSG00000050212	Fam176b	1	0.541578	0.177	FALSE
ENSMUSG00000033763	Mtss1l	1	0.539446	0.131	FALSE
ENSMUSG00000001123	Lgals9	1	0.537473	0.14	FALSE
ENSMUSG00000073543		NA	NA	0.324	FALSE
ENSMUSG00000073517		NA	NA	0.252	FALSE
ENSMUSG00000047112		NA	NA	0.25	FALSE
ENSMUSG00000045842		NA	NA	0.702	FALSE
ENSMUSG00000076480		NA	NA	0.296	FALSE
ENSMUSG00000076555		NA	NA	0.223	FALSE
ENSMUSG00000076574		NA	NA	0.102	FALSE
ENSMUSG00000057359		NA	NA	0.227	FALSE
ENSMUSG00000044840		NA	NA	0.64	FALSE
ENSMUSG00000076872		NA	NA	0.363	FALSE
ENSMUSG00000076890		NA	NA	0.468	FALSE
ENSMUSG00000047657		NA	NA	0.573	FALSE
ENSMUSG00000072432		NA	NA	0.735	FALSE
ENSMUSG00000043867		NA	NA	0.375	FALSE
ENSMUSG00000076661		NA	NA	0.316	FALSE
ENSMUSG00000076681		NA	NA	0.652	FALSE
ENSMUSG00000073797		NA	NA	0.456	FALSE
ENSMUSG00000055178		NA	NA	0.286	FALSE
ENSMUSG00000078309		NA	NA	0.585	FALSE
ENSMUSG00000060377		NA	NA	0.444	FALSE
ENSMUSG00000080241		NA	NA	0.505	FALSE
ENSMUSG00000073473		NA	NA	0.228	FALSE
ENSMUSG00000064070		NA	NA	0.214	FALSE
ENSMUSG00000078467		NA	NA	0.438	FALSE
ENSMUSG00000042742		NA	NA	0.517	FALSE
ENSMUSG00000079149		NA	NA	0.257	FALSE
ENSMUSG00000075401		NA	NA	0.644	FALSE
ENSMUSG00000078298		NA	NA	0.349	FALSE
ENSMUSG00000078370		NA	NA	0.409	FALSE
ENSMUSG00000066771		NA	NA	0.324	FALSE
ENSMUSG00000055732		NA	NA	0.351	FALSE
ENSMUSG00000073995		NA	NA	0.647	FALSE
ENSMUSG00000057796		NA	NA	0.65	FALSE
ENSMUSG00000063166		NA	NA	0.246	FALSE
ENSMUSG00000070428		NA	NA	0.499	FALSE
ENSMUSG00000078961		NA	NA	0.532	FALSE
ENSMUSG00000074373		NA	NA	0.302	FALSE
ENSMUSG00000080058		NA	NA	0.373	FALSE
ENSMUSG00000056199		NA	NA	0.347	FALSE
ENSMUSG00000078380		NA	NA	0.543	FALSE
ENSMUSG00000074256		NA	NA	0.36	FALSE
ENSMUSG00000060209		NA	NA	0.092	FALSE
ENSMUSG00000079446		NA	NA	0.45	FALSE
ENSMUSG00000074911		NA	NA	0.32	FALSE
ENSMUSG00000058057		NA	NA	0.721	FALSE
ENSMUSG00000074128		NA	NA	0.352	FALSE
ENSMUSG00000003178		NA	NA	0.477	FALSE
ENSMUSG00000074638		NA	NA	0.655	FALSE
ENSMUSG00000074057		NA	NA	0.236	FALSE
ENSMUSG00000056908		NA	NA	0.421	FALSE
ENSMUSG00000073559		NA	NA	0.202	FALSE
ENSMUSG00000053935		NA	NA	0.293	FALSE
ENSMUSG00000070867		NA	NA	0.432	FALSE
ENSMUSG00000074046		NA	NA	0.334	FALSE
ENSMUSG00000078521		NA	NA	0.408	FALSE
ENSMUSG00000025484		NA	NA	0.259	FALSE
ENSMUSG00000054615		NA	NA	0.374	FALSE
ENSMUSG00000078504		NA	NA	0.237	FALSE
ENSMUSG00000048934		NA	NA	0.308	FALSE
ENSMUSG00000075586		NA	NA	0.431	FALSE
ENSMUSG00000057674		NA	NA	0.426	FALSE
ENSMUSG00000080197		NA	NA	0.607	FALSE
ENSMUSG00000078863		NA	NA	0.219	FALSE
ENSMUSG00000056061		NA	NA	0.279	FALSE
ENSMUSG00000065452		NA	NA	0.474	FALSE
ENSMUSG00000065464		NA	NA	0.249	FALSE
ENSMUSG00000065488		NA	NA	0.284	FALSE
ENSMUSG00000065592		NA	NA	0.3	FALSE
ENSMUSG00000065500		NA	NA	0.255	FALSE
ENSMUSG00000065607		NA	NA	0.323	FALSE
ENSMUSG00000077174		NA	NA	0.652	FALSE
ENSMUSG00000065469		NA	NA	0.413	FALSE
ENSMUSG00000065361		NA	NA	0.497	FALSE
ENSMUSG00000065539		NA	NA	0.583	FALSE
ENSMUSG00000077886		NA	NA	0.279	FALSE
ENSMUSG00000065398		NA	NA	0.517	FALSE
ENSMUSG00000065564		NA	NA	0.261	FALSE
ENSMUSG00000046999	1110032F04Rik	NA	NA	0.276	FALSE
ENSMUSG00000021671	1200014M14Rik	NA	NA	0.27	FALSE
ENSMUSG00000026051	1500015O10Rik	NA	NA	0.221	FALSE
ENSMUSG00000028701	1520402A15Rik	NA	NA	0.384	FALSE
ENSMUSG00000028589	1700012P22Rik	NA	NA	0.29	FALSE
ENSMUSG00000048749	1700014B07Rik	NA	NA	0.213	FALSE
ENSMUSG00000037910	1700018B24Rik	NA	NA	0.238	FALSE
ENSMUSG00000059695	1700019M22Rik	NA	NA	0.264	FALSE
ENSMUSG00000035629	1700021K19Rik	NA	NA	0.466	FALSE
ENSMUSG00000072918	1700022K14Rik	NA	NA	0.286	FALSE
ENSMUSG00000045022	1700024P04Rik	NA	NA	0.265	FALSE
ENSMUSG00000070532	1700084C01Rik	NA	NA	0.527	FALSE
ENSMUSG00000056313	1810011O10Rik	NA	NA	0.633	FALSE
ENSMUSG00000022507	1810013L24Rik	NA	NA	0.47	FALSE
ENSMUSG00000035642	1810020D17Rik	NA	NA	0.468	TRUE
ENSMUSG00000020083	2010107G23Rik	NA	NA	0.353	FALSE
ENSMUSG00000048351	2010305A19Rik	NA	NA	0.48	FALSE
ENSMUSG00000033096	2310001A20Rik	NA	NA	0.294	TRUE
ENSMUSG00000024082	2410091C18Rik	NA	NA	0.57	FALSE
ENSMUSG00000036955	2510003E04Rik	NA	NA	0.432	FALSE
ENSMUSG00000060301	2610008E11Rik	NA	NA	0.378	FALSE
ENSMUSG00000049916	2610318N02Rik	NA	NA	0.271	FALSE
ENSMUSG00000027122	2700007P21Rik	NA	NA	0.318	FALSE
ENSMUSG00000049504	2810046L04Rik	NA	NA	0.393	FALSE
ENSMUSG00000039611	2810432L12Rik	NA	NA	0.289	TRUE
ENSMUSG00000054418	2900041M22Rik	NA	NA	0.568	FALSE
ENSMUSG00000030641	4632434I11Rik	NA	NA	0.753	FALSE
ENSMUSG00000074748	4921506J03Rik	NA	NA	0.201	FALSE
ENSMUSG00000066368	4921517D21Rik	NA	NA	0.429	FALSE
ENSMUSG00000043429	4922505E12Rik	NA	NA	0.207	FALSE
ENSMUSG00000073094	4930428E23Rik	NA	NA	0.363	FALSE
ENSMUSG00000068046	4930430D24Rik	NA	NA	0.311	FALSE
ENSMUSG00000046567	4930430F08Rik	NA	NA	0.368	FALSE
ENSMUSG00000026729	4930562F07Rik	NA	NA	0.207	FALSE
ENSMUSG00000054910	4931415C17Rik	NA	NA	0.257	FALSE
ENSMUSG00000073759	4933407E24Rik	NA	NA	0.304	FALSE
ENSMUSG00000073730	4933415F23Rik	NA	NA	0.205	FALSE
ENSMUSG00000056468	5730596B20Rik	NA	NA	0.206	FALSE
ENSMUSG00000052658	5830454E08Rik	NA	NA	0.224	FALSE
ENSMUSG00000072591	5930412G12Rik	NA	NA	0.544	FALSE
ENSMUSG00000063600	6130401L20Rik	NA	NA	0.262	FALSE
ENSMUSG00000045917	6330416G13Rik	NA	NA	0.453	FALSE
ENSMUSG00000048489	8430408G22Rik	NA	NA	0.256	FALSE
ENSMUSG00000050730	9030420J04Rik	NA	NA	0.567	TRUE
ENSMUSG00000070569	9230110K08Rik	NA	NA	0.053	FALSE
ENSMUSG00000023263	9530002B09Rik	NA	NA	0.32	FALSE
ENSMUSG00000059555	A830007P12Rik	NA	NA	0.255	FALSE
ENSMUSG00000051246	A930005I04Rik	NA	NA	0.219	FALSE
ENSMUSG00000016181	AA408296	NA	NA	0.375	FALSE
ENSMUSG00000058093	AA987161	NA	NA	0.267	FALSE
ENSMUSG00000025375	Aatk	NA	NA	0.271	FALSE
ENSMUSG00000028970	Abcb1b	NA	NA	0.561	FALSE
ENSMUSG00000024030	Abcg1	NA	NA	0.365	TRUE
ENSMUSG00000033157	Abhd10	NA	NA	0.509	FALSE
ENSMUSG00000002475	Abhd3	NA	NA	0.318	FALSE
ENSMUSG00000040997	Abhd4	NA	NA	0.333	FALSE
ENSMUSG00000020777	Acox1	NA	NA	0.346	FALSE
ENSMUSG00000018796	Acsl1	NA	NA	0.626	TRUE
ENSMUSG00000020152	Actr2	NA	NA	0.312	FALSE
ENSMUSG00000008822	Acyp1	NA	NA	0.403	FALSE
ENSMUSG00000039197	Adk	NA	NA	0.202	FALSE
ENSMUSG00000045730	Adrb2	NA	NA	0.607	TRUE
ENSMUSG00000011148	Adssl1	NA	NA	0.181	FALSE
ENSMUSG00000055013	Agap1	NA	NA	0.109	FALSE
ENSMUSG00000019256	Ahr	NA	NA	0.404	FALSE
ENSMUSG00000062753	AI413582	NA	NA	0.399	FALSE
ENSMUSG00000045165	AI467606	NA	NA	0.324	FALSE
ENSMUSG00000036932	Aifm1	NA	NA	0.27	FALSE
ENSMUSG00000039158	Akna	NA	NA	0.2	FALSE
ENSMUSG00000029762	Akr1b8	NA	NA	0.636	FALSE
ENSMUSG00000033715	Akr1c14	NA	NA	0.426	FALSE
ENSMUSG00000021214	Akr1c18	NA	NA	0.039	FALSE
ENSMUSG00000002661	Alkbh7	NA	NA	0.477	TRUE
ENSMUSG00000035262	Amh	NA	NA	0.376	TRUE
ENSMUSG00000035048	Anapc13	NA	NA	0.249	FALSE
ENSMUSG00000022309	Angpt1	NA	NA	0.25	FALSE
ENSMUSG00000024803	Ankrd1	NA	NA	0.281	FALSE
ENSMUSG00000055204	Ankrd17	NA	NA	0.274	TRUE
ENSMUSG00000064210	Ano6	NA	NA	0.332	FALSE
ENSMUSG00000069913	Anp32-ps	NA	NA	0.204	FALSE
ENSMUSG00000033420	Antxr1	NA	NA	0.269	TRUE
ENSMUSG00000029338	Antxr2	NA	NA	0.567	FALSE
ENSMUSG00000024659	Anxa1	NA	NA	0.052	FALSE
ENSMUSG00000003309	Ap1m2	NA	NA	0.293	FALSE
ENSMUSG00000027193	Api5	NA	NA	0.291	FALSE
ENSMUSG00000074336	Apoc4	NA	NA	0.398	FALSE
ENSMUSG00000073652	Apol7d	NA	NA	0.297	FALSE
ENSMUSG00000018481	Appbp2	NA	NA	0.254	FALSE
ENSMUSG00000044217	Aqp5	NA	NA	0.246	FALSE
ENSMUSG00000032096	Arcn1	NA	NA	0.457	FALSE
ENSMUSG00000063506	Arhgap22	NA	NA	0.759	FALSE
ENSMUSG00000007880	Arid1a	NA	NA	0.245	TRUE
ENSMUSG00000069729	Arid1b	NA	NA	0.352	FALSE
ENSMUSG00000022722	Arl6	NA	NA	0.2	FALSE
ENSMUSG00000029465	Arpc3	NA	NA	0.362	TRUE
ENSMUSG00000042659	Arrdc4	NA	NA	0.213	FALSE
ENSMUSG00000022377	Asap1	NA	NA	0.317	FALSE
ENSMUSG00000067081	Asb18	NA	NA	0.332	FALSE
ENSMUSG00000009248	Ascl2	NA	NA	0.336	FALSE
ENSMUSG00000037686	Aspg	NA	NA	0.414	FALSE
ENSMUSG00000026628	Atf3	NA	NA	0.146	TRUE
ENSMUSG00000030213	Atf7ip	NA	NA	0.516	FALSE
ENSMUSG00000037621	Atoh8	NA	NA	0.759	FALSE
ENSMUSG00000026463	Atp2b4	NA	NA	0.25	FALSE
ENSMUSG00000016252	Atp5e	NA	NA	0.25	FALSE
ENSMUSG00000034566	Atp5h	NA	NA	0.329	FALSE
ENSMUSG00000038690	Atp5j2	NA	NA	0.264	FALSE
ENSMUSG00000057147	Atpbd4	NA	NA	0.203	FALSE
ENSMUSG00000046876	Atxn1	NA	NA	0.737	TRUE
ENSMUSG00000029787	Avl9	NA	NA	0.444	TRUE
ENSMUSG00000041935	AW549877	NA	NA	0.644	FALSE
ENSMUSG00000000142	Axin2	NA	NA	0.365	FALSE
ENSMUSG00000004085	B230120H23Rik	NA	NA	0.738	FALSE
ENSMUSG00000036002	B230312A22Rik	NA	NA	0.494	FALSE
ENSMUSG00000030847	Bag3	NA	NA	0.668	TRUE
ENSMUSG00000022641	Bbx	NA	NA	0.284	FALSE
ENSMUSG00000034525	BC018507	NA	NA	0.214	FALSE
ENSMUSG00000036948	BC037034	NA	NA	0.225	FALSE
ENSMUSG00000046417	BC046404	NA	NA	0.34	FALSE
ENSMUSG00000074052	BC048644	NA	NA	0.322	FALSE
ENSMUSG00000074639	BC089597	NA	NA	0.665	FALSE
ENSMUSG00000027381	Bcl2l11	NA	NA	0.787	TRUE
ENSMUSG00000053175	Bcl3	NA	NA	0.365	TRUE
ENSMUSG00000038256	Bcl9	NA	NA	0.793	TRUE
ENSMUSG00000031872	Bean	NA	NA	0.266	FALSE
ENSMUSG00000080136	Bet1l	NA	NA	0.516	FALSE
ENSMUSG00000030103	Bhlhe40	NA	NA	0.72	TRUE
ENSMUSG00000042118	Bhmt2	NA	NA	0.216	FALSE
ENSMUSG00000030138	Bms1	NA	NA	0.257	FALSE
ENSMUSG00000025105	Bnc1	NA	NA	0.398	TRUE
ENSMUSG00000022387	Brd1	NA	NA	0.35	FALSE
ENSMUSG00000071657	Bscl2	NA	NA	0.304	TRUE
ENSMUSG00000025418	Bsnd	NA	NA	0.373	FALSE
ENSMUSG00000028392	Bspry	NA	NA	0.525	FALSE
ENSMUSG00000028568	Btf3l4	NA	NA	0.379	FALSE
ENSMUSG00000036478	Btg1	NA	NA	0.739	FALSE
ENSMUSG00000040084	Bub1b	NA	NA	0.302	FALSE
ENSMUSG00000055125	C2cd4b	NA	NA	0.399	FALSE
ENSMUSG00000036707	Cab39	NA	NA	0.494	FALSE
ENSMUSG00000024842	Cabp4	NA	NA	0.241	FALSE
ENSMUSG00000078815	Cacng6	NA	NA	0.322	FALSE
ENSMUSG00000029767	Calu	NA	NA	0.265	FALSE
ENSMUSG00000041570	Camsap1l1	NA	NA	0.285	TRUE
ENSMUSG00000027184	Caprin1	NA	NA	0.314	FALSE
ENSMUSG00000013483	Card14	NA	NA	0.228	FALSE
ENSMUSG00000027997	Casp6	NA	NA	0.274	TRUE
ENSMUSG00000021585	Cast	NA	NA	0.365	FALSE
ENSMUSG00000000058	Cav2	NA	NA	0.766	FALSE
ENSMUSG00000040380	Cbln3	NA	NA	0.21	FALSE
ENSMUSG00000009647	Ccdc109a	NA	NA	0.583	FALSE
ENSMUSG00000020482	Ccdc117	NA	NA	0.337	FALSE
ENSMUSG00000039983	Ccdc32	NA	NA	0.548	FALSE
ENSMUSG00000048445	Ccdc57	NA	NA	0.357	FALSE
ENSMUSG00000020326	Ccng1	NA	NA	0.59	FALSE
ENSMUSG00000044707	Ccnjl	NA	NA	0.277	FALSE
ENSMUSG00000042417	Ccno	NA	NA	0.426	FALSE
ENSMUSG00000025510	Cd151	NA	NA	0.493	FALSE
ENSMUSG00000041750	Cd1d2	NA	NA	0.578	FALSE
ENSMUSG00000061665	Cd2ap	NA	NA	0.382	FALSE
ENSMUSG00000017652	Cd40	NA	NA	0.338	TRUE
ENSMUSG00000002885	Cd97	NA	NA	0.528	FALSE
ENSMUSG00000059674	Cdh24	NA	NA	0.586	FALSE
ENSMUSG00000029635	Cdk8	NA	NA	0.211	FALSE
ENSMUSG00000038119	Cdon	NA	NA	0.301	FALSE
ENSMUSG00000031326	Cdx4	NA	NA	0.514	FALSE
ENSMUSG00000045328	Cenpe	NA	NA	0.328	TRUE
ENSMUSG00000036672	Cenpt	NA	NA	0.284	FALSE
ENSMUSG00000057335	Cep170	NA	NA	0.416	FALSE
ENSMUSG00000032232	Cgnl1	NA	NA	0.647	FALSE
ENSMUSG00000055128	Cgrrf1	NA	NA	0.119	FALSE
ENSMUSG00000015970	Chdh	NA	NA	0.353	FALSE
ENSMUSG00000029521	Chek2	NA	NA	0.373	FALSE
ENSMUSG00000024843	Chka	NA	NA	0.305	TRUE
ENSMUSG00000028419	Chmp5	NA	NA	0.128	TRUE
ENSMUSG00000060002	Chpt1	NA	NA	0.59	TRUE
ENSMUSG00000048327	Ckap2l	NA	NA	0.606	TRUE
ENSMUSG00000001739	Cldn15	NA	NA	0.43	TRUE
ENSMUSG00000049037	Clec4a1	NA	NA	0.077	FALSE
ENSMUSG00000024873	Cnih2	NA	NA	0.406	FALSE
ENSMUSG00000036550	Cnot1	NA	NA	0.207	FALSE
ENSMUSG00000038784	Cnot4	NA	NA	0.235	FALSE
ENSMUSG00000034903	Cobll1	NA	NA	0.294	FALSE
ENSMUSG00000036751	Cox6b1	NA	NA	0.232	TRUE
ENSMUSG00000024248	Cox7a2l	NA	NA	0.228	FALSE
ENSMUSG00000038648	Creb3l2	NA	NA	0.245	FALSE
ENSMUSG00000032060	Cryab	NA	NA	0.572	FALSE
ENSMUSG00000002718	Cse1l	NA	NA	0.213	TRUE
ENSMUSG00000059326	Csf2ra	NA	NA	0.253	FALSE
ENSMUSG00000024576	Csnk1a1	NA	NA	0.447	FALSE
ENSMUSG00000074698	Csnk2a1	NA	NA	0.25	FALSE
ENSMUSG00000027425	Csrp2bp	NA	NA	0.211	FALSE
ENSMUSG00000019997	Ctgf	NA	NA	0.306	FALSE
ENSMUSG00000028179	Cth	NA	NA	0.062	TRUE
ENSMUSG00000038816	Ctnnal1	NA	NA	0.799	FALSE
ENSMUSG00000005949	Ctns	NA	NA	0.562	TRUE
ENSMUSG00000038888	Ctu1	NA	NA	0.426	FALSE
ENSMUSG00000024646	Cyb5	NA	NA	0.248	TRUE
ENSMUSG00000037190	Cyb561d2	NA	NA	0.474	FALSE
ENSMUSG00000030447	Cyfip1	NA	NA	0.241	TRUE
ENSMUSG00000079057	Cyp4v3	NA	NA	0.711	FALSE
ENSMUSG00000001467	Cyp51	NA	NA	0.204	FALSE
ENSMUSG00000028195	Cyr61	NA	NA	0.308	TRUE
ENSMUSG00000037526	D14Ertd436e	NA	NA	0.66	FALSE
ENSMUSG00000056692	D17Wsu92e	NA	NA	0.242	FALSE
ENSMUSG00000047731	D19Wsu162e	NA	NA	0.554	FALSE
ENSMUSG00000054274	D230039L06Rik	NA	NA	0.569	FALSE
ENSMUSG00000027331	D2Ertd750e	NA	NA	0.208	TRUE
ENSMUSG00000026385	Dbi	NA	NA	0.211	FALSE
ENSMUSG00000035572	Dcaf10	NA	NA	0.516	TRUE
ENSMUSG00000057417	Dcpp3	NA	NA	0.555	FALSE
ENSMUSG00000042462	Dctpp1	NA	NA	0.315	FALSE
ENSMUSG00000048787	Dcun1d3	NA	NA	0.343	FALSE
ENSMUSG00000039450	Dcxr	NA	NA	0.643	TRUE
ENSMUSG00000025408	Ddit3	NA	NA	0.181	TRUE
ENSMUSG00000003360	Ddx23	NA	NA	0.628	FALSE
ENSMUSG00000021494	Ddx41	NA	NA	0.091	TRUE
ENSMUSG00000021697	Depdc1b	NA	NA	0.292	TRUE
ENSMUSG00000027173	Depdc7	NA	NA	0.267	FALSE
ENSMUSG00000029027	Dffb	NA	NA	0.224	TRUE
ENSMUSG00000014554	Dguok	NA	NA	0.713	TRUE
ENSMUSG00000023000	Dhh	NA	NA	0.281	FALSE
ENSMUSG00000066026	Dhrs3	NA	NA	0.678	TRUE
ENSMUSG00000042426	Dhx29	NA	NA	0.244	FALSE
ENSMUSG00000031523	Dlc1	NA	NA	0.253	FALSE
ENSMUSG00000000881	Dlg3	NA	NA	0.414	FALSE
ENSMUSG00000023391	Dlx2	NA	NA	0.256	TRUE
ENSMUSG00000043753	Dmrta1	NA	NA	0.433	FALSE
ENSMUSG00000014905	Dnajb9	NA	NA	0.608	FALSE
ENSMUSG00000032560	Dnajc13	NA	NA	0.36	FALSE
ENSMUSG00000061118	Dnajc30	NA	NA	0.232	FALSE
ENSMUSG00000025279	Dnase1l3	NA	NA	0.477	FALSE
ENSMUSG00000003812	Dnase2a	NA	NA	0.247	TRUE
ENSMUSG00000028556	Dock7	NA	NA	0.277	TRUE
ENSMUSG00000031898	Dpep3	NA	NA	0.34	FALSE
ENSMUSG00000025496	Drd4	NA	NA	0.364	FALSE
ENSMUSG00000015932	Dstn	NA	NA	0.373	TRUE
ENSMUSG00000031530	Dusp4	NA	NA	0.251	TRUE
ENSMUSG00000019960	Dusp6	NA	NA	0.271	FALSE
ENSMUSG00000035765	Dym	NA	NA	0.334	FALSE
ENSMUSG00000020483	Dynll2	NA	NA	0.552	FALSE
ENSMUSG00000016526	Dyrk3	NA	NA	0.273	TRUE
ENSMUSG00000025129	Dysfip1	NA	NA	0.362	FALSE
ENSMUSG00000048790	E030011O05Rik	NA	NA	0.271	FALSE
ENSMUSG00000046179	E2f8	NA	NA	0.53	TRUE
ENSMUSG00000022350	E430025E21Rik	NA	NA	0.347	FALSE
ENSMUSG00000039063	Echdc3	NA	NA	0.308	FALSE
ENSMUSG00000066839	Ecsit	NA	NA	0.706	FALSE
ENSMUSG00000038957	Edc3	NA	NA	0.337	TRUE
ENSMUSG00000062762	Ei24	NA	NA	0.327	FALSE
ENSMUSG00000005102	Eif2ak4	NA	NA	0.36	TRUE
ENSMUSG00000033047	Eif3l	NA	NA	0.591	FALSE
ENSMUSG00000024483	Eif4ebp3	NA	NA	0.218	TRUE
ENSMUSG00000020454	Eif4enif1	NA	NA	0.268	FALSE
ENSMUSG00000031103	Elf4	NA	NA	0.498	FALSE
ENSMUSG00000008398	Elk3	NA	NA	0.207	FALSE
ENSMUSG00000034164	Emid1	NA	NA	0.222	FALSE
ENSMUSG00000032624	Eml4	NA	NA	0.413	TRUE
ENSMUSG00000030208	Emp1	NA	NA	0.237	TRUE
ENSMUSG00000055024	Ep300	NA	NA	0.559	FALSE
ENSMUSG00000006445	Epha2	NA	NA	0.221	TRUE
ENSMUSG00000029245	Epha5	NA	NA	0.332	FALSE
ENSMUSG00000038776	Ephx1	NA	NA	0.118	TRUE
ENSMUSG00000025504	Eps8l2	NA	NA	0.419	FALSE
ENSMUSG00000023443	Esx1	NA	NA	0.254	FALSE
ENSMUSG00000028322	Exosc3	NA	NA	0.254	TRUE
ENSMUSG00000025785	Exosc7	NA	NA	0.49	FALSE
ENSMUSG00000027714	Exosc9	NA	NA	0.131	FALSE
ENSMUSG00000061731	Ext1	NA	NA	0.611	FALSE
ENSMUSG00000043727	F830045P16Rik	NA	NA	0.307	FALSE
ENSMUSG00000010517	Faf1	NA	NA	0.229	TRUE
ENSMUSG00000030630	Fah	NA	NA	0.269	FALSE
ENSMUSG00000039157	Fam102a	NA	NA	0.177	FALSE
ENSMUSG00000040339	Fam102b	NA	NA	0.264	TRUE
ENSMUSG00000038459	Fam108c	NA	NA	0.399	TRUE
ENSMUSG00000049687	Fam109b	NA	NA	0.281	FALSE
ENSMUSG00000036022	Fam122b	NA	NA	0.252	TRUE
ENSMUSG00000035104	Fam176a	NA	NA	0.375	TRUE
ENSMUSG00000036097	Fam178a	NA	NA	0.53	TRUE
ENSMUSG00000032657	Fam189b	NA	NA	0.216	TRUE
ENSMUSG00000025854	Fam20c	NA	NA	0.344	TRUE
ENSMUSG00000027751	Fam48a	NA	NA	0.317	TRUE
ENSMUSG00000030956	Fam53b	NA	NA	0.7	FALSE
ENSMUSG00000020401	Fam71b	NA	NA	0.289	FALSE
ENSMUSG00000054161	Fam83e	NA	NA	0.205	FALSE
ENSMUSG00000046761	Fam83h	NA	NA	0.545	FALSE
ENSMUSG00000030590	Fam98c	NA	NA	0.303	FALSE
ENSMUSG00000025962	Fastkd2	NA	NA	0.325	TRUE
ENSMUSG00000020883	Fbxl20	NA	NA	0.725	FALSE
ENSMUSG00000031811	Fbxo31	NA	NA	0.584	FALSE
ENSMUSG00000019773	Fbxo5	NA	NA	0.264	TRUE
ENSMUSG00000038206	Fbxo8	NA	NA	0.549	FALSE
ENSMUSG00000020271	Fbxw11	NA	NA	0.356	TRUE
ENSMUSG00000054252	Fgfr3	NA	NA	0.219	FALSE
ENSMUSG00000040097	Flywch1	NA	NA	0.558	FALSE
ENSMUSG00000039286	Fndc3b	NA	NA	0.343	TRUE
ENSMUSG00000003545	Fosb	NA	NA	0.477	TRUE
ENSMUSG00000024912	Fosl1	NA	NA	0.647	TRUE
ENSMUSG00000042812	Foxf1a	NA	NA	0.227	FALSE
ENSMUSG00000079700	Fpr3	NA	NA	0.785	FALSE
ENSMUSG00000048285	Frmd6	NA	NA	0.489	FALSE
ENSMUSG00000023266	Frs3	NA	NA	0.238	FALSE
ENSMUSG00000055932	Fto	NA	NA	0.299	TRUE
ENSMUSG00000029557	Ftsj2	NA	NA	0.255	FALSE
ENSMUSG00000030795	Fus	NA	NA	0.265	FALSE
ENSMUSG00000049307	Fut4	NA	NA	0.494	FALSE
ENSMUSG00000020235	Fzr1	NA	NA	0.111	TRUE
ENSMUSG00000072844	G530011O06Rik	NA	NA	0.459	FALSE
ENSMUSG00000071335	G630090E17Rik	NA	NA	0.744	FALSE
ENSMUSG00000038766	Gabpb2	NA	NA	0.752	FALSE
ENSMUSG00000020428	Gabra6	NA	NA	0.233	FALSE
ENSMUSG00000070880	Gad1	NA	NA	0.243	TRUE
ENSMUSG00000015312	Gadd45b	NA	NA	0.785	FALSE
ENSMUSG00000020766	Galk1	NA	NA	0.097	FALSE
ENSMUSG00000052557	Gan	NA	NA	0.369	FALSE
ENSMUSG00000038039	Gcc2	NA	NA	0.292	FALSE
ENSMUSG00000032350	Gclc	NA	NA	0.697	FALSE
ENSMUSG00000027865	Gdap2	NA	NA	0.288	FALSE
ENSMUSG00000015291	Gdi1	NA	NA	0.058	TRUE
ENSMUSG00000055760	Gemin6	NA	NA	0.559	FALSE
ENSMUSG00000029275	Gfi1	NA	NA	0.374	FALSE
ENSMUSG00000051335	Gfod1	NA	NA	0.417	TRUE
ENSMUSG00000041028	Ghitm	NA	NA	0.572	FALSE
ENSMUSG00000043448	Gjc2	NA	NA	0.281	TRUE
ENSMUSG00000003316	Glg1	NA	NA	0.266	FALSE
ENSMUSG00000056888	Glipr1	NA	NA	0.367	FALSE
ENSMUSG00000021794	Glud1	NA	NA	0.333	FALSE
ENSMUSG00000026473	Glul	NA	NA	0.518	FALSE
ENSMUSG00000058246	Gm10037	NA	NA	0.271	FALSE
ENSMUSG00000072612	Gm10382	NA	NA	0.597	FALSE
ENSMUSG00000063816	Gm4987	NA	NA	0.395	FALSE
ENSMUSG00000079343	Gm5077	NA	NA	0.648	FALSE
ENSMUSG00000068314	Gm6899	NA	NA	0.285	FALSE
ENSMUSG00000000001	Gnai3	NA	NA	0.461	TRUE
ENSMUSG00000024639	Gnaq	NA	NA	0.326	FALSE
ENSMUSG00000034707	Gns	NA	NA	0.213	TRUE
ENSMUSG00000022200	Golph3	NA	NA	0.277	FALSE
ENSMUSG00000019861	Gopc	NA	NA	0.451	FALSE
ENSMUSG00000050761	Gp1bb	NA	NA	0.359	FALSE
ENSMUSG00000078810	Gp6	NA	NA	0.395	FALSE
ENSMUSG00000043398	Gpr135	NA	NA	0.295	FALSE
ENSMUSG00000046733	Gprc5a	NA	NA	0.309	FALSE
ENSMUSG00000008734	Gprc5b	NA	NA	0.22	FALSE
ENSMUSG00000019905	Gprc6a	NA	NA	0.262	FALSE
ENSMUSG00000023170	Gps2	NA	NA	0.772	FALSE
ENSMUSG00000019312	Grb7	NA	NA	0.306	FALSE
ENSMUSG00000031584	Gsr	NA	NA	0.498	FALSE
ENSMUSG00000032348	Gsta4	NA	NA	0.202	FALSE
ENSMUSG00000029864	Gstk1	NA	NA	0.118	FALSE
ENSMUSG00000004032	Gstm5	NA	NA	0.233	TRUE
ENSMUSG00000009093	Gstt4	NA	NA	0.44	FALSE
ENSMUSG00000060261	Gtf2i	NA	NA	0.327	FALSE
ENSMUSG00000031796	Gtl3	NA	NA	0.392	FALSE
ENSMUSG00000007610	Gtpbp3	NA	NA	0.268	TRUE
ENSMUSG00000022385	Gtse1	NA	NA	0.434	FALSE
ENSMUSG00000049932	H2afx	NA	NA	0.205	TRUE
ENSMUSG00000075701	H47	NA	NA	0.311	FALSE
ENSMUSG00000027285	Haus2	NA	NA	0.046	FALSE
ENSMUSG00000031371	Haus7	NA	NA	0.245	FALSE
ENSMUSG00000052187	Hbb-y	NA	NA	0.418	FALSE
ENSMUSG00000019977	Hbs1l	NA	NA	0.354	FALSE
ENSMUSG00000031386	Hcfc1	NA	NA	0.455	FALSE
ENSMUSG00000025793	Hgs	NA	NA	0.204	FALSE
ENSMUSG00000021260	Hhipl1	NA	NA	0.214	FALSE
ENSMUSG00000043099	Hic1	NA	NA	0.322	TRUE
ENSMUSG00000036450	Hif1an	NA	NA	0.488	FALSE
ENSMUSG00000008730	Hipk1	NA	NA	0.287	TRUE
ENSMUSG00000027177	Hipk3	NA	NA	0.518	FALSE
ENSMUSG00000049539	Hist1h1a	NA	NA	0.691	FALSE
ENSMUSG00000058773	Hist1h1b	NA	NA	0.605	FALSE
ENSMUSG00000036181	Hist1h1c	NA	NA	0.547	TRUE
ENSMUSG00000052565	Hist1h1d	NA	NA	0.609	TRUE
ENSMUSG00000051627	Hist1h1e	NA	NA	0.315	FALSE
ENSMUSG00000061615	Hist1h2ab	NA	NA	0.579	FALSE
ENSMUSG00000069268	Hist1h2bf	NA	NA	0.585	TRUE
ENSMUSG00000058189	Hist1h2bm	NA	NA	0.649	FALSE
ENSMUSG00000069308	Hist1h2bp	NA	NA	0.524	FALSE
ENSMUSG00000068855	Hist2h2ac	NA	NA	0.632	FALSE
ENSMUSG00000061482	Hist2h4	NA	NA	0.622	TRUE
ENSMUSG00000000628	Hk2	NA	NA	0.292	TRUE
ENSMUSG00000003949	Hlf	NA	NA	0.488	FALSE
ENSMUSG00000034518	Hmgxb4	NA	NA	0.312	TRUE
ENSMUSG00000004070	Hmox2	NA	NA	0.794	FALSE
ENSMUSG00000066037	Hnrnpr	NA	NA	0.235	FALSE
ENSMUSG00000040725	Hnrnpul1	NA	NA	0.399	FALSE
ENSMUSG00000022323	Hrsp12	NA	NA	0.585	FALSE
ENSMUSG00000051022	Hs3st1	NA	NA	0.235	FALSE
ENSMUSG00000002076	Hsf2bp	NA	NA	0.277	FALSE
ENSMUSG00000020361	Hspa4	NA	NA	0.244	TRUE
ENSMUSG00000038086	Hspb2	NA	NA	0.541	FALSE
ENSMUSG00000073676	Hspe1	NA	NA	0.23	FALSE
ENSMUSG00000039745	Htatip2	NA	NA	0.376	TRUE
ENSMUSG00000049511	Htr1b	NA	NA	0.253	FALSE
ENSMUSG00000050555	Hyls1	NA	NA	0.294	FALSE
ENSMUSG00000042745	Id1	NA	NA	0.325	FALSE
ENSMUSG00000007872	Id3	NA	NA	0.709	FALSE
ENSMUSG00000027406	Idh3b	NA	NA	0.214	FALSE
ENSMUSG00000031838	Ifi30	NA	NA	0.756	TRUE
ENSMUSG00000022971	Ifnar2	NA	NA	0.618	TRUE
ENSMUSG00000020009	Ifngr1	NA	NA	0.65	TRUE
ENSMUSG00000079252	Ifrg15	NA	NA	0.269	FALSE
ENSMUSG00000013415	Igf2bp1	NA	NA	0.522	FALSE
ENSMUSG00000020427	Igfbp3	NA	NA	0.583	TRUE
ENSMUSG00000025383	Il23a	NA	NA	0.248	FALSE
ENSMUSG00000021756	Il6st	NA	NA	0.502	FALSE
ENSMUSG00000024423	Impact	NA	NA	0.415	FALSE
ENSMUSG00000057054	Inca1	NA	NA	0.317	FALSE
ENSMUSG00000024660	Incenp	NA	NA	0.275	FALSE
ENSMUSG00000026283	Ing5	NA	NA	0.482	FALSE
ENSMUSG00000025477	Inpp5a	NA	NA	0.229	TRUE
ENSMUSG00000040029	Ipo8	NA	NA	0.44	FALSE
ENSMUSG00000032293	Ireb2	NA	NA	0.227	FALSE
ENSMUSG00000026638	Irf6	NA	NA	0.36	FALSE
ENSMUSG00000031621	Isx	NA	NA	0.248	FALSE
ENSMUSG00000022817	Itgb5	NA	NA	0.318	FALSE
ENSMUSG00000026223	Itm2c	NA	NA	0.037	TRUE
ENSMUSG00000079254	Itprip	NA	NA	0.438	FALSE
ENSMUSG00000022208	Jph4	NA	NA	0.211	FALSE
ENSMUSG00000060882	Kcnd2	NA	NA	0.399	FALSE
ENSMUSG00000023243	Kcnk5	NA	NA	0.248	FALSE
ENSMUSG00000036333	Kidins220	NA	NA	0.336	FALSE
ENSMUSG00000051378	Kif18b	NA	NA	0.729	FALSE
ENSMUSG00000026494	Kif26b	NA	NA	0.216	FALSE
ENSMUSG00000020653	Klf11	NA	NA	0.539	FALSE
ENSMUSG00000029178	Klf3	NA	NA	0.279	FALSE
ENSMUSG00000000078	Klf6	NA	NA	0.285	FALSE
ENSMUSG00000041649	Klf8	NA	NA	0.232	FALSE
ENSMUSG00000062901	Klhl24	NA	NA	0.454	FALSE
ENSMUSG00000066512	Klk1b5	NA	NA	0.433	FALSE
ENSMUSG00000027782	Kpna4	NA	NA	0.499	FALSE
ENSMUSG00000016534	Lamp2	NA	NA	0.483	TRUE
ENSMUSG00000030742	Lat	NA	NA	0.213	TRUE
ENSMUSG00000021539	Lect2	NA	NA	0.202	FALSE
ENSMUSG00000035212	Leprot	NA	NA	0.089	FALSE
ENSMUSG00000024972	Lgals12	NA	NA	0.349	FALSE
ENSMUSG00000050199	Lgr4	NA	NA	0.425	FALSE
ENSMUSG00000020140	Lgr5	NA	NA	0.267	FALSE
ENSMUSG00000042793	Lgr6	NA	NA	0.258	FALSE
ENSMUSG00000054263	Lifr	NA	NA	0.582	FALSE
ENSMUSG00000024781	Lipa	NA	NA	0.573	TRUE
ENSMUSG00000024590	Lmnb1	NA	NA	0.252	TRUE
ENSMUSG00000025507	Lrdd	NA	NA	0.428	TRUE
ENSMUSG00000027286	Lrrc57	NA	NA	0.342	FALSE
ENSMUSG00000020377	Ltc4s	NA	NA	0.272	FALSE
ENSMUSG00000044678	Ly6k	NA	NA	0.333	FALSE
ENSMUSG00000067367	Lyar	NA	NA	0.043	FALSE
ENSMUSG00000027602	Map1lc3a	NA	NA	0.31	FALSE
ENSMUSG00000031812	Map1lc3b	NA	NA	0.096	FALSE
ENSMUSG00000021754	Map3k1	NA	NA	0.225	TRUE
ENSMUSG00000033902	Mapkbp1	NA	NA	0.203	FALSE
ENSMUSG00000027763	Mbnl1	NA	NA	0.216	FALSE
ENSMUSG00000041390	Mdfic	NA	NA	0.283	FALSE
ENSMUSG00000020321	Mdh1	NA	NA	0.568	TRUE
ENSMUSG00000031393	Mecp2	NA	NA	0.648	FALSE
ENSMUSG00000018160	Med1	NA	NA	0.478	FALSE
ENSMUSG00000034297	Med13	NA	NA	0.232	FALSE
ENSMUSG00000019984	Med23	NA	NA	0.296	FALSE
ENSMUSG00000030557	Mef2a	NA	NA	0.247	FALSE
ENSMUSG00000053863	Mepe	NA	NA	0.078	TRUE
ENSMUSG00000009376	Met	NA	NA	0.658	TRUE
ENSMUSG00000036112	Metap2	NA	NA	0.345	FALSE
ENSMUSG00000006732	Mettl1	NA	NA	0.313	TRUE
ENSMUSG00000027668	Mfn1	NA	NA	0.401	TRUE
ENSMUSG00000020818	Mfsd11	NA	NA	0.253	TRUE
ENSMUSG00000029490	Mfsd7a	NA	NA	0.225	FALSE
ENSMUSG00000066595	Mfsd7b	NA	NA	0.335	FALSE
ENSMUSG00000024294	Mib1	NA	NA	0.313	FALSE
ENSMUSG00000035621	Midn	NA	NA	0.791	FALSE
ENSMUSG00000028522	Mier1	NA	NA	0.404	FALSE
ENSMUSG00000042292	Mkl1	NA	NA	0.29	FALSE
ENSMUSG00000009569	Mkl2	NA	NA	0.291	FALSE
ENSMUSG00000028708	Mknk1	NA	NA	0.458	TRUE
ENSMUSG00000033752	Mnd1	NA	NA	0.332	TRUE
ENSMUSG00000043131	Mobkl1b	NA	NA	0.345	FALSE
ENSMUSG00000039395	Mreg	NA	NA	0.616	FALSE
ENSMUSG00000018882	Mrpl45	NA	NA	0.382	FALSE
ENSMUSG00000031762	Mt2	NA	NA	0.62	FALSE
ENSMUSG00000030522	Mtmr10	NA	NA	0.268	FALSE
ENSMUSG00000022353	Mtss1	NA	NA	0.318	FALSE
ENSMUSG00000006517	Mvd	NA	NA	0.088	FALSE
ENSMUSG00000025912	Mybl1	NA	NA	0.387	FALSE
ENSMUSG00000068745	Mybphl	NA	NA	0.327	FALSE
ENSMUSG00000032508	Myd88	NA	NA	0.288	FALSE
ENSMUSG00000000631	Myo18a	NA	NA	0.669	FALSE
ENSMUSG00000048612	Myof	NA	NA	0.75	FALSE
ENSMUSG00000029655	N4bp2l2	NA	NA	0.241	FALSE
ENSMUSG00000001910	Nacc1	NA	NA	0.425	FALSE
ENSMUSG00000056155	Nanos3	NA	NA	0.652	FALSE
ENSMUSG00000051147	Nat2	NA	NA	0.259	FALSE
ENSMUSG00000017119	Nbr1	NA	NA	0.248	FALSE
ENSMUSG00000042029	Ncapg2	NA	NA	0.454	FALSE
ENSMUSG00000034906	Ncaph	NA	NA	0.333	TRUE
ENSMUSG00000026480	Ncf2	NA	NA	0.23	FALSE
ENSMUSG00000066877	Nck2	NA	NA	0.213	FALSE
ENSMUSG00000018736	Ndel1	NA	NA	0.274	FALSE
ENSMUSG00000016427	Ndufa1	NA	NA	0.244	TRUE
ENSMUSG00000035674	Ndufa3	NA	NA	0.15	FALSE
ENSMUSG00000028923	Necap2	NA	NA	0.075	FALSE
ENSMUSG00000024589	Nedd4l	NA	NA	0.659	FALSE
ENSMUSG00000010376	Nedd8	NA	NA	0.088	FALSE
ENSMUSG00000027859	Ngf	NA	NA	0.213	TRUE
ENSMUSG00000032456	Nmnat3	NA	NA	0.204	FALSE
ENSMUSG00000029236	Nmu	NA	NA	0.34	FALSE
ENSMUSG00000032271	Nnmt	NA	NA	0.382	TRUE
ENSMUSG00000061458	Nol10	NA	NA	0.338	FALSE
ENSMUSG00000037362	Nov	NA	NA	0.744	FALSE
ENSMUSG00000021242	Npc2	NA	NA	0.094	TRUE
ENSMUSG00000002393	Nr2f6	NA	NA	0.115	FALSE
ENSMUSG00000025969	Nrp2	NA	NA	0.204	TRUE
ENSMUSG00000040331	Nsmce4a	NA	NA	0.25	TRUE
ENSMUSG00000028706	Nsun4	NA	NA	0.478	TRUE
ENSMUSG00000020032	Nuak1	NA	NA	0.462	TRUE
ENSMUSG00000032565	Nudt16	NA	NA	0.265	FALSE
ENSMUSG00000020029	Nudt4	NA	NA	0.333	FALSE
ENSMUSG00000037857	Nufip2	NA	NA	0.234	FALSE
ENSMUSG00000021374	Nup153	NA	NA	0.209	TRUE
ENSMUSG00000072980	Oip5	NA	NA	0.212	FALSE
ENSMUSG00000043226	Olfr1009	NA	NA	0.357	FALSE
ENSMUSG00000075185	Olfr1061	NA	NA	0.229	FALSE
ENSMUSG00000029184	Olfr109	NA	NA	0.617	FALSE
ENSMUSG00000070875	Olfr1100	NA	NA	0.366	FALSE
ENSMUSG00000075125	Olfr1181	NA	NA	0.306	FALSE
ENSMUSG00000075104	Olfr1219	NA	NA	0.313	FALSE
ENSMUSG00000044039	Olfr1288	NA	NA	0.217	FALSE
ENSMUSG00000074957	Olfr1299	NA	NA	0.285	FALSE
ENSMUSG00000074945	Olfr1314	NA	NA	0.26	FALSE
ENSMUSG00000056281	Olfr1322	NA	NA	0.31	FALSE
ENSMUSG00000048292	Olfr1417	NA	NA	0.274	FALSE
ENSMUSG00000058949	Olfr1472	NA	NA	0.41	FALSE
ENSMUSG00000059101	Olfr157	NA	NA	0.352	FALSE
ENSMUSG00000060335	Olfr384	NA	NA	0.324	FALSE
ENSMUSG00000043692	Olfr399	NA	NA	0.214	FALSE
ENSMUSG00000055033	Olfr420	NA	NA	0.331	FALSE
ENSMUSG00000047048	Olfr432	NA	NA	0.431	FALSE
ENSMUSG00000045479	Olfr459	NA	NA	0.291	FALSE
ENSMUSG00000070415	Olfr478	NA	NA	0.204	FALSE
ENSMUSG00000056883	Olfr533	NA	NA	0.227	FALSE
ENSMUSG00000059397	Olfr54	NA	NA	0.603	FALSE
ENSMUSG00000060888	Olfr566	NA	NA	0.269	FALSE
ENSMUSG00000066269	Olfr575	NA	NA	0.608	FALSE
ENSMUSG00000078624	Olfr614	NA	NA	0.655	FALSE
ENSMUSG00000062172	Olfr644	NA	NA	0.241	FALSE
ENSMUSG00000073917	Olfr665	NA	NA	0.249	FALSE
ENSMUSG00000051680	Olfr693	NA	NA	0.325	FALSE
ENSMUSG00000073898	Olfr713	NA	NA	0.212	FALSE
ENSMUSG00000049011	Olfr729	NA	NA	0.09	FALSE
[truncated: 339 more rows]
